# Supplementary material for: Ethyl (E)-3-hy­droxy-2-{N-[2-(thio­phen-2-yl)ethen­yl]carbamo­yl}but-2-enoate
Source: Acta Crystallogr Sect E Struct Rep Online. 2012 Jun 30;68(Pt 7):o2284. doi: 10.1107/S1600536812028176 (PMC3394063; doi:10.1107/S1600536812028176)
Supplement: Supplementary file 1 [file e-68-o2284-sup1.cif]

##############################################################################
#                                                                            #
# This CIF contains the data in a paper accepted for publication in          #
# Acta Crystallographica Section E. It conforms to the requirements of       #
# Notes for Authors for Acta Crystallographica Section E, and has been       #
# peer reviewed under the auspices of the IUCr Commission on Journals.       #
#                                                                            #
# Full details of the Crystallographic Information File format               #
# are given in the paper "The Crystallographic Information File (CIF):       #
# a New Standard Archive File for Crystallography" by S. R. Hall, F. H.      #
# Allen and I. D. Brown [Acta Cryst. (1991), A47, 655-685].                  #
#                                                                            #
# The current version of the core CIF dictionary is obtainable from          #
# ftp://ftp.iucr.org/pub/cif_core.dic.                                       #
#                                                                            #
# Software is freely available for graphical display of the structure(s)     #
# in this CIF. For information consult the CIF software page                 #
# http://www.iucr.org/resources/cif/software.                                #
#                                                                            #
# This file may be used for bona fide research purposes within the           #
# scientific community so long as proper attribution is given to the journal # 
# article from which it was obtained.                                        #
#                                                                            #
##############################################################################
data_I
_audit_creation_method     SHELXL-97
_chemical_name_systematic
;
Ethyl (<i>E</i>)-3-hydroxy-2-{<i>N</i>-[2-
(thiophen-2-yl)ethenyl]carbamoyl}but-2-enoate
;
_chemical_name_common     ?
_chemical_formula_moiety     'C13 H15 N O4 S'
_chemical_formula_sum     'C13 H15 N O4 S'
_chemical_formula_iupac     'C13 H15 N O4 S'
_chemical_formula_weight     281.33
_chemical_melting_point_gt     366
_chemical_melting_point_lt     368
_symmetry_cell_setting     monoclinic
_symmetry_space_group_name_H-M     'P 21/n'
_symmetry_space_group_name_Hall     '-P 2yn'
loop_
    _symmetry_equiv_pos_as_xyz
    'x, y, z'
    '-x+1/2, y+1/2, -z+1/2'
    '-x, -y, -z'
    'x-1/2, -y-1/2, z-1/2'
_cell_length_a     14.0185(15)
_cell_length_b     13.1232(14)
_cell_length_c     15.0141(16)
_cell_angle_alpha     90.00
_cell_angle_beta     96.853(2)
_cell_angle_gamma     90.00
_cell_volume     2742.4(5)
_cell_formula_units_Z     8
_cell_measurement_reflns_used     3746
_cell_measurement_theta_min     4.874
_cell_measurement_theta_max     26.471
_cell_measurement_temperature     293(2)
_exptl_crystal_description     prismatic
_exptl_crystal_colour     white
_exptl_crystal_size_max     0.321
_exptl_crystal_size_mid     0.212
_exptl_crystal_size_min     0.145
_exptl_crystal_density_diffrn     1.363
_exptl_crystal_density_meas     ?
_exptl_crystal_density_method     'not measured'
_exptl_crystal_F_000     1184
_exptl_absorpt_coefficient_mu     0.245
_exptl_absorpt_correction_type     multi-scan
_exptl_absorpt_process_details     '(SADABS; Bruker, 2003)'
_exptl_absorpt_correction_T_min     0.39417
_exptl_absorpt_correction_T_max     1.00000
_exptl_special_details
;
;
_diffrn_ambient_temperature     293(2)
_diffrn_radiation_type     MoK\a
_diffrn_radiation_wavelength     0.71073
_diffrn_radiation_source     'fine-focus sealed tube'
_diffrn_radiation_monochromator     graphite
_diffrn_measurement_device_type     'Bruker SMART CCD area-detector'
_diffrn_measurement_method     '\f and \w scans'
_diffrn_detector_area_resol_mean     ?
_diffrn_reflns_number     15596
_diffrn_reflns_av_R_equivalents     0.0611
_diffrn_reflns_av_sigmaI/netI     0.0535
_diffrn_reflns_theta_min     2.07
_diffrn_reflns_theta_max     25.50
_diffrn_reflns_theta_full     25.50
_diffrn_measured_fraction_theta_max     0.999
_diffrn_measured_fraction_theta_full     0.999
_diffrn_reflns_limit_h_min     -15
_diffrn_reflns_limit_h_max     16
_diffrn_reflns_limit_k_min     -15
_diffrn_reflns_limit_k_max     14
_diffrn_reflns_limit_l_min     -18
_diffrn_reflns_limit_l_max     17
_diffrn_standards_number     0
_diffrn_standards_interval_count     .
_diffrn_standards_interval_time     .
_diffrn_standards_decay_%     ?
_refine_special_details
;
Refinement of <i>F</i>^2^ against ALL reflections. The weighted <i>R</i>-factor
<i>wR</i> and goodness of fit <i>S</i> are based on <i>F</i>^2^, conventional
<i>R</i>-factors <i>R</i> are based on <i>F</i>, with <i>F</i> set to zero for
negative <i>F</i>^2^. The threshold expression of <i>F</i>^2^ >
\s(<i>F</i>^2^) is used only for calculating <i>R</i>-factors(gt) <i>etc</i>.
and is not relevant to the choice of reflections for refinement.
<i>R</i>-factors based on <i>F</i>^2^ are statistically about twice as large
as those based on <i>F</i>, and <i>R</i>- factors based on ALL data will be
even larger.
;
_reflns_number_total     5099
_reflns_number_gt     3538
_reflns_threshold_expression     I>2\s(I)
_refine_ls_structure_factor_coef     Fsqd
_refine_ls_matrix_type     full
_refine_ls_R_factor_all     0.0802
_refine_ls_R_factor_gt     0.0569
_refine_ls_wR_factor_gt     0.1582
_refine_ls_wR_factor_ref     0.1793
_refine_ls_goodness_of_fit_ref     1.052
_refine_ls_restrained_S_all     1.054
_refine_ls_number_reflns     5099
_refine_ls_number_parameters     357
_refine_ls_number_restraints     1
_refine_ls_hydrogen_treatment     mixed
_refine_ls_weighting_scheme     calc
_refine_ls_weighting_details
         'calc w=1/[\s^2^(Fo^2^)+(0.1017P)^2^+0.3594P] where P=(Fo^2^+2Fc^2^)/3'
_atom_sites_solution_hydrogens     geom
_atom_sites_solution_primary     direct
_atom_sites_solution_secondary     difmap
_refine_ls_shift/su_max     0.000
_refine_ls_shift/su_mean     0.000
_refine_diff_density_max     0.423
_refine_diff_density_min     -0.338
_refine_ls_extinction_method     none
_refine_ls_extinction_coef     ?
loop_
    _atom_type_symbol
    _atom_type_description
    _atom_type_scat_dispersion_real
    _atom_type_scat_dispersion_imag
    _atom_type_scat_source
    'C' 'C' 0.0033 0.0016
                         'International Tables Vol C Tables 4.2.6.8 and 6.1.1.4'
    'H' 'H' 0.0000 0.0000
                         'International Tables Vol C Tables 4.2.6.8 and 6.1.1.4'
    'N' 'N' 0.0061 0.0033
                         'International Tables Vol C Tables 4.2.6.8 and 6.1.1.4'
    'O' 'O' 0.0106 0.0060
                         'International Tables Vol C Tables 4.2.6.8 and 6.1.1.4'
    'S' 'S' 0.1246 0.1234
                         'International Tables Vol C Tables 4.2.6.8 and 6.1.1.4'
_computing_data_collection     'SMART (Bruker, 2003)'
_computing_cell_refinement     'SAINT (Bruker, 2003)'
_computing_data_reduction     'SAINT (Bruker, 2003)'
_computing_structure_solution     'SHELXS97 (Sheldrick, 2008)'
_computing_structure_refinement     'SHELXL97 (Sheldrick, 2008)'
_computing_molecular_graphics     'SHELXTL (Sheldrick, 2008)'
_computing_publication_material     'SHELXTL (Sheldrick, 2008)'
loop_
    _atom_site_type_symbol
    _atom_site_label
    _atom_site_fract_x
    _atom_site_fract_y
    _atom_site_fract_z
    _atom_site_U_iso_or_equiv
    _atom_site_adp_type
    _atom_site_calc_flag
    _atom_site_refinement_flags
    _atom_site_occupancy
    _atom_site_symmetry_multiplicity
    _atom_site_disorder_assembly
    _atom_site_disorder_group
    S S1 0.36218(6) 0.30430(6) 0.06353(5) 0.0674(3) Uani d . 1 1 . .
    S S1' 0.60812(7) 0.54606(7) 0.67909(7) 0.0873(3) Uani d . 1 1 . .
    N N1 0.64877(16) 0.25510(18) 0.23340(16) 0.0511(6) Uani d . 1 1 . .
    N N1' 0.89786(17) 0.6539(2) 0.81282(16) 0.0570(6) Uani d . 1 1 . .
    O O1 0.68462(15) 0.41967(13) 0.22337(15) 0.0716(6) Uani d . 1 1 . .
    O O2 0.83238(15) 0.49138(13) 0.29706(14) 0.0659(6) Uani d . 1 1 . .
    H H2A 0.7772 0.4877 0.2721 0.099 Uiso calc R 1 1 . .
    O O3 0.78402(14) 0.13804(13) 0.31666(15) 0.0682(6) Uani d . 1 1 . .
    O O4 0.93063(13) 0.20136(12) 0.34348(13) 0.0594(5) Uani d . 1 1 . .
    O O1' 0.94002(16) 0.49320(16) 0.84332(16) 0.0792(7) Uani d . 1 1 . .
    O O2' 1.09020(16) 0.44802(15) 0.92784(17) 0.0805(7) Uani d . 1 1 . .
    H H2' 1.0350 0.4438 0.9029 0.121 Uiso calc R 1 1 . .
    O O3' 1.02266(15) 0.79503(14) 0.86837(14) 0.0699(6) Uani d . 1 1 . .
    O O4' 1.16883(13) 0.74930(13) 0.92788(12) 0.0583(5) Uani d . 1 1 . .
    C C1 0.2546(2) 0.2520(2) 0.02830(19) 0.0658(8) Uani d . 1 1 . .
    H H1 0.2065 0.2853 -0.0086 0.079 Uiso calc R 1 1 . .
    C C2 0.2461(2) 0.1575(2) 0.0591(2) 0.0702(8) Uani d U 1 1 . .
    H H2 0.1909 0.1187 0.0447 0.084 Uiso calc R 1 1 . .
    C C3 0.32914(19) 0.1194(2) 0.11653(18) 0.0571(7) Uani d U 1 1 . .
    H H3 0.3346 0.0561 0.1444 0.068 Uiso calc R 1 1 . .
    C C4 0.40153(18) 0.19769(18) 0.12237(17) 0.0489(6) Uani d . 1 1 . .
    C C5 0.49619(18) 0.19051(18) 0.17316(17) 0.0512(6) Uani d . 1 1 . .
    H H5 0.5141 0.1279 0.1989 0.061 Uiso calc R 1 1 . .
    C C6 0.55842(19) 0.26513(19) 0.18571(17) 0.0503(6) Uani d . 1 1 . .
    H H6 0.5409 0.3285 0.1612 0.060 Uiso calc R 1 1 . .
    C C7 0.71066(19) 0.33179(17) 0.25083(17) 0.0492(6) Uani d . 1 1 . .
    C C8 0.80519(18) 0.31539(16) 0.29962(16) 0.0442(6) Uani d . 1 1 . .
    C C9 0.86181(18) 0.40078(18) 0.32367(17) 0.0483(6) Uani d . 1 1 . .
    C C10 0.9549(2) 0.4027(2) 0.3815(2) 0.0631(8) Uani d . 1 1 . .
    H H10A 1.0050 0.3813 0.3474 0.095 Uiso calc R 1 1 . .
    H H10B 0.9522 0.3574 0.4313 0.095 Uiso calc R 1 1 . .
    H H10C 0.9678 0.4707 0.4032 0.095 Uiso calc R 1 1 . .
    C C11 0.83634(18) 0.21138(17) 0.32113(16) 0.0470(6) Uani d . 1 1 . .
    C C12 0.9659(2) 0.0986(2) 0.3595(2) 0.0732(9) Uani d . 1 1 . .
    H H12A 0.9616 0.0610 0.3035 0.088 Uiso calc R 1 1 . .
    H H12B 0.9279 0.0634 0.3998 0.088 Uiso calc R 1 1 . .
    C C13 1.0655(3) 0.1052(3) 0.3993(3) 0.1086(15) Uani d . 1 1 . .
    H H13A 1.1034 0.1357 0.3572 0.163 Uiso calc R 1 1 . .
    H H13B 1.0894 0.0381 0.4145 0.163 Uiso calc R 1 1 . .
    H H13C 1.0694 0.1463 0.4526 0.163 Uiso calc R 1 1 . .
    C C1' 0.5056(3) 0.5833(4) 0.6165(3) 0.0967(13) Uani d . 1 1 . .
    H H1' 0.4553 0.5394 0.5973 0.116 Uiso calc R 1 1 . .
    C C2' 0.5052(2) 0.6825(4) 0.5977(2) 0.0845(11) Uani d . 1 1 . .
    H H2'1 0.4546 0.7156 0.5637 0.101 Uiso calc R 1 1 . .
    C C3' 0.5891(2) 0.7312(3) 0.63484(19) 0.0637(7) Uani d . 1 1 . .
    H H3' 0.6001 0.8005 0.6283 0.076 Uiso calc R 1 1 . .
    C C4' 0.6534(2) 0.6673(2) 0.68161(17) 0.0557(7) Uani d . 1 1 . .
    C C5' 0.7466(2) 0.6926(2) 0.72761(18) 0.0576(7) Uani d . 1 1 . .
    H H5' 0.7641 0.7610 0.7286 0.069 Uiso calc R 1 1 . .
    C C6' 0.8093(2) 0.6281(2) 0.76828(18) 0.0576(7) Uani d . 1 1 . .
    H H6' 0.7925 0.5595 0.7669 0.069 Uiso calc R 1 1 . .
    C C7' 0.9618(2) 0.5860(2) 0.84934(18) 0.0556(7) Uani d . 1 1 . .
    C C8' 1.05502(19) 0.61925(19) 0.89353(17) 0.0501(6) Uani d . 1 1 . .
    C C9' 1.1163(2) 0.5435(2) 0.93281(19) 0.0594(7) Uani d . 1 1 . .
    C C10' 1.2130(2) 0.5563(2) 0.9827(2) 0.0771(9) Uani d . 1 1 . .
    H H10D 1.2297 0.4963 1.0177 0.116 Uiso calc R 1 1 . .
    H H10E 1.2130 0.6143 1.0218 0.116 Uiso calc R 1 1 . .
    H H10F 1.2590 0.5667 0.9411 0.116 Uiso calc R 1 1 . .
    C C11' 1.07879(19) 0.7279(2) 0.89515(16) 0.0505(6) Uani d . 1 1 . .
    C C12' 1.1946(2) 0.8560(2) 0.93642(19) 0.0609(7) Uani d . 1 1 . .
    H H12C 1.1504 0.8917 0.9706 0.073 Uiso calc R 1 1 . .
    H H12D 1.1917 0.8873 0.8776 0.073 Uiso calc R 1 1 . .
    C C13' 1.2938(2) 0.8616(2) 0.9834(2) 0.0691(8) Uani d . 1 1 . .
    H H13D 1.2952 0.8330 1.0423 0.104 Uiso calc R 1 1 . .
    H H13E 1.3140 0.9315 0.9880 0.104 Uiso calc R 1 1 . .
    H H13F 1.3364 0.8240 0.9501 0.104 Uiso calc R 1 1 . .
    H H1A 0.661(2) 0.208(2) 0.2506(19) 0.055(9) Uiso d . 1 1 . .
    H H1'A 0.912(2) 0.711(2) 0.818(2) 0.066(10) Uiso d . 1 1 . .
loop_
    _atom_site_aniso_label
    _atom_site_aniso_U_11
    _atom_site_aniso_U_22
    _atom_site_aniso_U_33
    _atom_site_aniso_U_12
    _atom_site_aniso_U_13
    _atom_site_aniso_U_23
    S1 0.0635(5) 0.0618(5) 0.0737(5) -0.0007(3) -0.0051(4) 0.0088(3)
    S1' 0.0765(6) 0.0780(6) 0.1028(7) -0.0186(5) -0.0078(5) 0.0014(5)
    N1 0.0471(13) 0.0350(12) 0.0689(15) 0.0038(10) -0.0025(10) 0.0029(10)
    N1' 0.0489(14) 0.0548(15) 0.0644(15) 0.0007(11) -0.0052(11) -0.0071(11)
    O1 0.0608(13) 0.0382(10) 0.1093(16) 0.0041(9) -0.0166(11) 0.0125(10)
    O2 0.0665(14) 0.0344(9) 0.0914(15) -0.0025(8) -0.0122(11) 0.0027(9)
    O3 0.0576(12) 0.0332(9) 0.1070(16) -0.0027(8) -0.0186(11) 0.0007(9)
    O4 0.0492(11) 0.0376(9) 0.0874(13) 0.0054(8) -0.0084(10) -0.0022(8)
    O1' 0.0706(14) 0.0529(12) 0.1078(17) -0.0076(10) -0.0155(12) -0.0068(11)
    O2' 0.0668(15) 0.0505(12) 0.1185(19) 0.0000(10) -0.0117(13) 0.0073(11)
    O3' 0.0685(14) 0.0478(10) 0.0869(14) 0.0034(9) -0.0175(11) 0.0026(9)
    O4' 0.0521(11) 0.0458(10) 0.0752(12) -0.0046(8) -0.0004(9) -0.0048(8)
    C1 0.0579(18) 0.0688(19) 0.0661(18) 0.0031(14) -0.0113(14) -0.0008(14)
    C2 0.0564(18) 0.0648(18) 0.083(2) -0.0062(14) -0.0199(14) -0.0006(15)
    C3 0.0506(15) 0.0484(14) 0.0669(17) 0.0010(12) -0.0149(12) -0.0134(12)
    C4 0.0504(15) 0.0441(13) 0.0510(14) 0.0044(11) 0.0007(12) -0.0056(10)
    C5 0.0494(15) 0.0413(13) 0.0615(16) 0.0053(11) 0.0007(12) -0.0027(11)
    C6 0.0489(15) 0.0428(13) 0.0575(15) 0.0068(11) -0.0009(12) 0.0005(11)
    C7 0.0515(16) 0.0361(12) 0.0592(15) 0.0015(11) 0.0036(12) -0.0002(10)
    C8 0.0481(15) 0.0336(12) 0.0498(13) 0.0017(10) 0.0017(11) -0.0035(9)
    C9 0.0529(16) 0.0374(13) 0.0541(15) -0.0004(11) 0.0042(12) -0.0021(10)
    C10 0.0678(19) 0.0431(14) 0.0742(18) -0.0095(13) -0.0092(15) -0.0037(12)
    C11 0.0494(15) 0.0362(12) 0.0526(14) 0.0016(11) -0.0051(11) -0.0044(10)
    C12 0.0647(19) 0.0408(15) 0.107(2) 0.0112(13) -0.0169(17) -0.0062(14)
    C13 0.068(2) 0.067(2) 0.179(4) 0.0143(18) -0.034(3) -0.007(2)
    C1' 0.065(2) 0.137(4) 0.085(2) -0.029(2) -0.0066(18) -0.025(2)
    C2' 0.058(2) 0.125(3) 0.067(2) 0.008(2) -0.0069(16) -0.008(2)
    C3' 0.0518(17) 0.0746(19) 0.0628(17) 0.0080(14) -0.0007(13) -0.0031(14)
    C4' 0.0528(17) 0.0661(17) 0.0484(15) -0.0024(13) 0.0063(12) -0.0088(12)
    C5' 0.0533(17) 0.0620(16) 0.0573(16) -0.0024(13) 0.0055(13) -0.0075(13)
    C6' 0.0547(17) 0.0616(16) 0.0548(16) -0.0010(13) -0.0008(13) -0.0072(12)
    C7' 0.0558(17) 0.0484(15) 0.0612(17) 0.0003(12) 0.0021(13) -0.0056(12)
    C8' 0.0464(15) 0.0470(13) 0.0560(15) 0.0023(11) 0.0020(12) -0.0026(11)
    C9' 0.0541(17) 0.0515(16) 0.0710(18) 0.0005(12) 0.0014(14) 0.0016(13)
    C10' 0.0569(19) 0.0627(18) 0.106(3) 0.0054(15) -0.0114(17) 0.0150(17)
    C11' 0.0514(16) 0.0523(14) 0.0464(14) -0.0004(12) 0.0001(12) -0.0022(11)
    C12' 0.0695(19) 0.0465(15) 0.0656(17) -0.0104(13) 0.0035(14) -0.0012(12)
    C13' 0.0647(19) 0.0686(19) 0.073(2) -0.0158(15) 0.0051(15) -0.0085(15)
_geom_special_details
;
All e.s.d.'s (except the e.s.d. in the dihedral angle between two l.s. planes)
are estimated using the full covariance matrix. The cell e.s.d.'s are taken
into account individually in the estimation of e.s.d.'s in distances, angles
and torsion angles; correlations between e.s.d.'s in cell parameters are only
used when they are defined by crystal symmetry. An approximate (isotropic)
treatment of cell e.s.d.'s is used for estimating e.s.d.'s involving l.s.
planes.
;
loop_
    _geom_bond_atom_site_label_1
    _geom_bond_atom_site_label_2
    _geom_bond_site_symmetry_2
    _geom_bond_distance
    _geom_bond_publ_flag
    S1 C1 . 1.684(3) ?
    S1 C4 . 1.710(3) ?
    S1' C1' . 1.692(4) ?
    S1' C4' . 1.712(3) ?
    N1 C7 . 1.334(3) ?
    N1 C6 . 1.385(3) ?
    N1 H1A . 0.68(3) ?
    N1' C7' . 1.335(4) ?
    N1' C6' . 1.381(3) ?
    N1' H1'A . 0.77(3) ?
    O1 C7 . 1.264(3) ?
    O2 C9 . 1.305(3) ?
    O2 H2A . 0.8200 ?
    O3 C11 . 1.207(3) ?
    O4 C11 . 1.331(3) ?
    O4 C12 . 1.447(3) ?
    O1' C7' . 1.256(3) ?
    O2' C9' . 1.304(3) ?
    O2' H2' . 0.8200 ?
    O3' C11' . 1.217(3) ?
    O4' C11' . 1.329(3) ?
    O4' C12' . 1.448(3) ?
    C1 C2 . 1.334(4) ?
    C1 H1 . 0.9300 ?
    C2 C3 . 1.452(4) ?
    C2 H2 . 0.9300 ?
    C3 C4 . 1.439(4) ?
    C3 H3 . 0.9300 ?
    C4 C5 . 1.453(3) ?
    C5 C6 . 1.310(4) ?
    C5 H5 . 0.9300 ?
    C6 H6 . 0.9300 ?
    C7 C8 . 1.452(3) ?
    C8 C9 . 1.396(3) ?
    C8 C11 . 1.458(3) ?
    C9 C10 . 1.478(3) ?
    C10 H10A . 0.9600 ?
    C10 H10B . 0.9600 ?
    C10 H10C . 0.9600 ?
    C12 C13 . 1.454(4) ?
    C12 H12A . 0.9700 ?
    C12 H12B . 0.9700 ?
    C13 H13A . 0.9600 ?
    C13 H13B . 0.9600 ?
    C13 H13C . 0.9600 ?
    C1' C2' . 1.332(6) ?
    C1' H1' . 0.9300 ?
    C2' C3' . 1.396(4) ?
    C2' H2'1 . 0.9300 ?
    C3' C4' . 1.363(4) ?
    C3' H3' . 0.9300 ?
    C4' C5' . 1.442(4) ?
    C5' C6' . 1.316(4) ?
    C5' H5' . 0.9300 ?
    C6' H6' . 0.9300 ?
    C7' C8' . 1.460(4) ?
    C8' C9' . 1.398(4) ?
    C8' C11' . 1.464(4) ?
    C9' C10' . 1.478(4) ?
    C10' H10D . 0.9600 ?
    C10' H10E . 0.9600 ?
    C10' H10F . 0.9600 ?
    C12' C13' . 1.484(4) ?
    C12' H12C . 0.9700 ?
    C12' H12D . 0.9700 ?
    C13' H13D . 0.9600 ?
    C13' H13E . 0.9600 ?
    C13' H13F . 0.9600 ?
loop_
    _geom_angle_atom_site_label_1
    _geom_angle_atom_site_label_2
    _geom_angle_atom_site_label_3
    _geom_angle_site_symmetry_1
    _geom_angle_site_symmetry_3
    _geom_angle
    _geom_angle_publ_flag
    C1 S1 C4 . . 92.87(14) ?
    C1' S1' C4' . . 91.8(2) ?
    C7 N1 C6 . . 124.3(2) ?
    C7 N1 H1A . . 119(3) ?
    C6 N1 H1A . . 117(3) ?
    C7' N1' C6' . . 123.8(3) ?
    C7' N1' H1'A . . 117(2) ?
    C6' N1' H1'A . . 120(2) ?
    C9 O2 H2A . . 109.5 ?
    C11 O4 C12 . . 116.3(2) ?
    C9' O2' H2' . . 109.5 ?
    C11' O4' C12' . . 117.0(2) ?
    C2 C1 S1 . . 112.6(2) ?
    C2 C1 H1 . . 123.7 ?
    S1 C1 H1 . . 123.7 ?
    C1 C2 C3 . . 115.3(3) ?
    C1 C2 H2 . . 122.4 ?
    C3 C2 H2 . . 122.4 ?
    C4 C3 C2 . . 107.5(2) ?
    C4 C3 H3 . . 126.3 ?
    C2 C3 H3 . . 126.3 ?
    C3 C4 C5 . . 125.4(2) ?
    C3 C4 S1 . . 111.76(19) ?
    C5 C4 S1 . . 122.84(19) ?
    C6 C5 C4 . . 125.3(2) ?
    C6 C5 H5 . . 117.3 ?
    C4 C5 H5 . . 117.3 ?
    C5 C6 N1 . . 123.8(2) ?
    C5 C6 H6 . . 118.1 ?
    N1 C6 H6 . . 118.1 ?
    O1 C7 N1 . . 117.9(2) ?
    O1 C7 C8 . . 120.7(2) ?
    N1 C7 C8 . . 121.3(2) ?
    C9 C8 C7 . . 117.9(2) ?
    C9 C8 C11 . . 123.3(2) ?
    C7 C8 C11 . . 118.8(2) ?
    O2 C9 C8 . . 120.2(2) ?
    O2 C9 C10 . . 112.8(2) ?
    C8 C9 C10 . . 126.9(2) ?
    C9 C10 H10A . . 109.5 ?
    C9 C10 H10B . . 109.5 ?
    H10A C10 H10B . . 109.5 ?
    C9 C10 H10C . . 109.5 ?
    H10A C10 H10C . . 109.5 ?
    H10B C10 H10C . . 109.5 ?
    O3 C11 O4 . . 120.9(2) ?
    O3 C11 C8 . . 124.8(2) ?
    O4 C11 C8 . . 114.2(2) ?
    O4 C12 C13 . . 107.8(2) ?
    O4 C12 H12A . . 110.2 ?
    C13 C12 H12A . . 110.2 ?
    O4 C12 H12B . . 110.2 ?
    C13 C12 H12B . . 110.2 ?
    H12A C12 H12B . . 108.5 ?
    C12 C13 H13A . . 109.5 ?
    C12 C13 H13B . . 109.5 ?
    H13A C13 H13B . . 109.5 ?
    C12 C13 H13C . . 109.5 ?
    H13A C13 H13C . . 109.5 ?
    H13B C13 H13C . . 109.5 ?
    C2' C1' S1' . . 112.5(3) ?
    C2' C1' H1' . . 123.8 ?
    S1' C1' H1' . . 123.8 ?
    C1' C2' C3' . . 112.3(3) ?
    C1' C2' H2'1 . . 123.8 ?
    C3' C2' H2'1 . . 123.8 ?
    C4' C3' C2' . . 113.5(3) ?
    C4' C3' H3' . . 123.3 ?
    C2' C3' H3' . . 123.3 ?
    C3' C4' C5' . . 127.6(3) ?
    C3' C4' S1' . . 109.9(2) ?
    C5' C4' S1' . . 122.5(2) ?
    C6' C5' C4' . . 126.2(3) ?
    C6' C5' H5' . . 116.9 ?
    C4' C5' H5' . . 116.9 ?
    C5' C6' N1' . . 125.3(3) ?
    C5' C6' H6' . . 117.3 ?
    N1' C6' H6' . . 117.3 ?
    O1' C7' N1' . . 118.2(3) ?
    O1' C7' C8' . . 121.3(2) ?
    N1' C7' C8' . . 120.5(2) ?
    C9' C8' C7' . . 116.8(2) ?
    C9' C8' C11' . . 124.0(2) ?
    C7' C8' C11' . . 119.2(2) ?
    O2' C9' C8' . . 120.3(3) ?
    O2' C9' C10' . . 111.9(2) ?
    C8' C9' C10' . . 127.8(3) ?
    C9' C10' H10D . . 109.5 ?
    C9' C10' H10E . . 109.5 ?
    H10D C10' H10E . . 109.5 ?
    C9' C10' H10F . . 109.5 ?
    H10D C10' H10F . . 109.5 ?
    H10E C10' H10F . . 109.5 ?
    O3' C11' O4' . . 121.1(2) ?
    O3' C11' C8' . . 124.2(2) ?
    O4' C11' C8' . . 114.6(2) ?
    O4' C12' C13' . . 107.5(2) ?
    O4' C12' H12C . . 110.2 ?
    C13' C12' H12C . . 110.2 ?
    O4' C12' H12D . . 110.2 ?
    C13' C12' H12D . . 110.2 ?
    H12C C12' H12D . . 108.5 ?
    C12' C13' H13D . . 109.5 ?
    C12' C13' H13E . . 109.5 ?
    H13D C13' H13E . . 109.5 ?
    C12' C13' H13F . . 109.5 ?
    H13D C13' H13F . . 109.5 ?
    H13E C13' H13F . . 109.5 ?
loop_
    _geom_torsion_atom_site_label_1
    _geom_torsion_atom_site_label_2
    _geom_torsion_atom_site_label_3
    _geom_torsion_atom_site_label_4
    _geom_torsion_site_symmetry_1
    _geom_torsion_site_symmetry_2
    _geom_torsion_site_symmetry_3
    _geom_torsion_site_symmetry_4
    _geom_torsion
    _geom_torsion_publ_flag
    C4 S1 C1 C2 . . . . 0.3(3) ?
    S1 C1 C2 C3 . . . . 0.6(4) ?
    C1 C2 C3 C4 . . . . -1.4(4) ?
    C2 C3 C4 C5 . . . . -179.8(3) ?
    C2 C3 C4 S1 . . . . 1.6(3) ?
    C1 S1 C4 C3 . . . . -1.2(2) ?
    C1 S1 C4 C5 . . . . -179.8(2) ?
    C3 C4 C5 C6 . . . . -172.9(3) ?
    S1 C4 C5 C6 . . . . 5.6(4) ?
    C4 C5 C6 N1 . . . . -178.9(2) ?
    C7 N1 C6 C5 . . . . -176.1(3) ?
    C6 N1 C7 O1 . . . . 1.2(4) ?
    C6 N1 C7 C8 . . . . -178.6(2) ?
    O1 C7 C8 C9 . . . . 6.9(4) ?
    N1 C7 C8 C9 . . . . -173.2(2) ?
    O1 C7 C8 C11 . . . . -173.1(2) ?
    N1 C7 C8 C11 . . . . 6.7(4) ?
    C7 C8 C9 O2 . . . . -4.7(4) ?
    C11 C8 C9 O2 . . . . 175.3(2) ?
    C7 C8 C9 C10 . . . . 172.8(3) ?
    C11 C8 C9 C10 . . . . -7.2(4) ?
    C12 O4 C11 O3 . . . . 1.5(4) ?
    C12 O4 C11 C8 . . . . -175.9(2) ?
    C9 C8 C11 O3 . . . . 165.5(3) ?
    C7 C8 C11 O3 . . . . -14.5(4) ?
    C9 C8 C11 O4 . . . . -17.2(4) ?
    C7 C8 C11 O4 . . . . 162.8(2) ?
    C11 O4 C12 C13 . . . . -169.1(3) ?
    C4' S1' C1' C2' . . . . 0.3(3) ?
    S1' C1' C2' C3' . . . . -0.4(4) ?
    C1' C2' C3' C4' . . . . 0.4(4) ?
    C2' C3' C4' C5' . . . . 179.7(3) ?
    C2' C3' C4' S1' . . . . -0.2(3) ?
    C1' S1' C4' C3' . . . . -0.1(2) ?
    C1' S1' C4' C5' . . . . -179.9(2) ?
    C3' C4' C5' C6' . . . . -176.2(3) ?
    S1' C4' C5' C6' . . . . 3.7(4) ?
    C4' C5' C6' N1' . . . . -179.3(3) ?
    C7' N1' C6' C5' . . . . -176.3(3) ?
    C6' N1' C7' O1' . . . . -0.4(4) ?
    C6' N1' C7' C8' . . . . 178.5(3) ?
    O1' C7' C8' C9' . . . . -3.4(4) ?
    N1' C7' C8' C9' . . . . 177.8(3) ?
    O1' C7' C8' C11' . . . . 177.1(3) ?
    N1' C7' C8' C11' . . . . -1.7(4) ?
    C7' C8' C9' O2' . . . . 1.1(4) ?
    C11' C8' C9' O2' . . . . -179.4(3) ?
    C7' C8' C9' C10' . . . . -178.8(3) ?
    C11' C8' C9' C10' . . . . 0.7(5) ?
    C12' O4' C11' O3' . . . . 4.6(4) ?
    C12' O4' C11' C8' . . . . -176.1(2) ?
    C9' C8' C11' O3' . . . . -173.0(3) ?
    C7' C8' C11' O3' . . . . 6.4(4) ?
    C9' C8' C11' O4' . . . . 7.7(4) ?
    C7' C8' C11' O4' . . . . -172.8(2) ?
    C11' O4' C12' C13' . . . . 173.7(2) ?
loop_
    _geom_hbond_atom_site_label_D
    _geom_hbond_atom_site_label_H
    _geom_hbond_atom_site_label_A
    _geom_hbond_site_symmetry_A
    _geom_hbond_distance_DH
    _geom_hbond_distance_HA
    _geom_hbond_distance_DA
    _geom_hbond_angle_DHA
    N1' H1'A O3' . 0.77(3) 1.98(3) 2.615(3) 139(3)
    N1 H1A O3 . 0.68(3) 2.10(3) 2.637(3) 137(3)
    O2' H2' O1' . 0.82 1.65 2.399(3) 152
    O2 H2A O1 . 0.82 1.67 2.419(3) 151
    O2 H2A O3 2_655 0.82 2.48 2.936(3) 117
data_global
_journal_date_recd_electronic     2012-06-12
_journal_date_accepted     2012-06-21
_journal_name_full     'Acta Crystallographica, Section E'
_journal_year     2012
_journal_volume     68
_journal_issue      7
_journal_page_first     o2284
_journal_page_last     o2284
_journal_paper_category     QO
_journal_paper_doi     10.1107/S1600536812028176
_journal_coeditor_code     ZS2216
_publ_contact_author_name     'Sheng-Yin Zhao'
_publ_contact_author_address
;   College of Chemistry, Chemical Engineering and Biotechnology
    Donghua University
    Shanghai 201620
    People's Republic of China
;
_publ_contact_author_email     'syzhao8@dhu.edu.cn'
_publ_contact_author_fax     '086 21 67792608 805'
_publ_contact_author_phone     '086 21 67792776'
_publ_section_title
;\
Ethyl (<i>E</i>)-3-hydroxy-2-{<i>N</i>-[2-\
(thiophen-2-yl)ethenyl]carbamoyl}but-2-enoate
;
loop_
    _publ_author_name
    _publ_author_footnote
    _publ_author_address
    'Liu, Bao-Shuo' ?
;   College of Chemistry, Chemical Engineering and Biotechnology
    Donghua University
    Shanghai 201620
    People's Republic of China
;
    'Zhao, Sheng-Yin' ?
;   College of Chemistry, Chemical Engineering and Biotechnology
    Donghua University
    Shanghai 201620
    People's Republic of China
;
