# Supplementary material for: Ethyl (E)-3-hy­droxy-2-{N-[2-(thio­phen-2-yl)ethen­yl]carbamo­yl}but-2-enoate
Source: Acta Crystallogr Sect E Struct Rep Online. 2012 Jun 30;68(Pt 7):o2284. doi: 10.1107/S1600536812028176 (PMC3394063; doi:10.1107/S1600536812028176)
Supplement: Supplementary file 2 [file e-68-o2284-Isup2.hkl]

# 
# h,k,l, Fc-squared, Fo-squared, sigma(Fo-squared) and status flag 
# 
data_I
_shelx_title ' cd212305 in P2(1)/n' 
_shelx_refln_list_code          4 
_shelx_F_calc_maximum      259.59 
_exptl_crystal_F_000      1184.00 
_reflns_d_resolution_high  0.8256 
 
loop_ 
 _symmetry_equiv_pos_as_xyz 
 'x, y, z' 
 '-x+1/2, y+1/2, -z+1/2' 
 '-x, -y, -z' 
 'x-1/2, -y-1/2, z-1/2' 
 
_cell_length_a    14.0185 
_cell_length_b    13.1232 
_cell_length_c    15.0141 
_cell_angle_alpha  90.000 
_cell_angle_beta   96.853 
_cell_angle_gamma  90.000 
 
_shelx_F_squared_multiplier     1.000 
 
loop_ 
 _refln_index_h 
 _refln_index_k 
 _refln_index_l 
 _refln_F_squared_calc 
 _refln_F_squared_meas 
 _refln_F_squared_sigma 
 _refln_observed_status 
   2   0   0        0.79        2.16      1.04 o 
   4   0   0     1754.72     1528.08     85.14 o 
   6   0   0       89.10       99.42     10.78 o 
   8   0   0      571.19      655.40     42.09 o 
  10   0   0        6.33       11.30      7.14 o 
  12   0   0       84.63       80.23     14.43 o 
  14   0   0        6.19       15.32     10.63 o 
  16   0   0        8.66        8.25     11.75 o 
   1   1   0      818.32     1019.05     31.84 o 
   2   1   0    29688.87    31342.83   1187.58 o 
   3   1   0      265.17      342.57     21.27 o 
   4   1   0        7.22        5.92      1.43 o 
   5   1   0        4.06        0.51      1.51 o 
   6   1   0      116.50       78.77      7.04 o 
   7   1   0      579.16      646.36     29.44 o 
   8   1   0      697.78      773.22     34.28 o 
   9   1   0      689.89      713.39     32.76 o 
  10   1   0       20.46       17.16      5.65 o 
  11   1   0        1.48       -3.92      4.41 o 
  12   1   0       18.99        8.45      6.32 o 
  13   1   0        7.24        6.79      6.60 o 
  14   1   0      113.22      101.47     12.74 o 
  15   1   0        4.69       10.17      7.36 o 
  16   1   0       17.24       14.88      9.11 o 
   0   2   0    20260.78    22891.86    816.65 o 
   1   2   0     2693.23     2297.39     84.45 o 
   2   2   0     1657.76     1808.56     94.68 o 
   3   2   0      899.05      828.83     58.11 o 
   4   2   0      272.67      333.02     25.33 o 
   5   2   0      215.64      179.66      9.69 o 
   6   2   0      478.75      428.75     29.67 o 
   7   2   0      320.42      320.14     17.59 o 
   8   2   0      275.07      235.84     13.83 o 
   9   2   0       88.90       99.76     10.41 o 
  10   2   0      532.60      522.92     28.33 o 
  11   2   0      379.06      365.24     25.73 o 
  12   2   0      497.16      509.52     40.45 o 
  13   2   0       32.96       15.30     12.57 o 
  14   2   0      234.58      227.89     18.16 o 
  15   2   0       85.07       71.90     11.93 o 
  16   2   0        0.78        6.41      9.29 o 
   1   3   0     5929.66     6333.91    292.66 o 
   2   3   0      799.06      749.95     23.36 o 
   3   3   0     1103.66      787.26     39.74 o 
   4   3   0       12.52        8.58      2.66 o 
   5   3   0     1324.75     1368.88    117.11 o 
   6   3   0      159.30      155.74      6.06 o 
   7   3   0        7.70       -1.04      2.80 o 
   8   3   0       41.54       60.76      5.55 o 
   9   3   0      483.76      445.65     32.31 o 
  10   3   0      891.01      852.89     29.92 o 
  11   3   0      762.34      777.68     28.63 o 
  12   3   0       60.54       70.19     11.83 o 
  13   3   0      476.50      511.53     27.50 o 
  14   3   0      104.92       92.47     10.02 o 
  15   3   0       36.94       35.09      9.74 o 
  16   3   0       34.21       42.73     20.78 o 
   0   4   0        4.76       12.12      2.79 o 
   1   4   0     6913.62     7641.55    200.72 o 
   2   4   0     1066.40     1403.23     34.54 o 
   3   4   0      229.39      350.42     23.04 o 
   4   4   0     5427.52     6018.30    220.13 o 
   5   4   0     1939.26     1949.81     56.13 o 
   6   4   0      347.07      500.28     33.54 o 
   7   4   0     1075.08     1013.33     58.29 o 
   8   4   0      219.83      236.77     10.71 o 
   9   4   0      755.85      702.77     46.67 o 
  10   4   0      367.20      385.02     16.38 o 
  11   4   0      362.97      375.57     16.96 o 
  12   4   0      466.75      470.51     20.03 o 
  13   4   0      217.25      236.73     30.90 o 
  14   4   0        0.16       -2.61     16.10 o 
  15   4   0       11.06        2.28      8.89 o 
  16   4   0        0.55       -6.92      7.85 o 
   1   5   0     1714.22     1741.02     60.84 o 
   2   5   0     1395.13     1460.73     35.84 o 
   3   5   0      120.22      125.98      4.39 o 
   4   5   0      264.68      335.76     12.84 o 
   5   5   0      204.74      202.15      9.02 o 
   6   5   0      524.09      550.98     26.45 o 
   7   5   0      992.40      904.23     34.00 o 
   8   5   0      892.50      771.43     72.69 o 
   9   5   0       59.78       76.57      6.57 o 
  10   5   0       51.08       39.02      5.70 o 
  11   5   0     1123.05     1051.45     44.53 o 
  12   5   0      289.35      259.88     28.44 o 
  13   5   0       22.04       18.09      8.06 o 
  14   5   0       15.38        8.22      7.37 o 
  15   5   0       11.08       20.19     10.19 o 
  16   5   0       27.42       30.90     11.36 o 
   0   6   0       68.28       85.21      5.01 o 
   1   6   0      333.43      335.05      8.88 o 
   2   6   0     1524.31     1765.39     43.32 o 
   3   6   0     6402.43     7138.80    168.93 o 
   4   6   0       82.33      125.06      4.67 o 
   5   6   0       40.07       27.85      4.74 o 
   6   6   0        0.34        2.06      2.44 o 
   7   6   0      315.41      240.61     25.64 o 
   8   6   0      258.03      232.58     23.58 o 
   9   6   0      951.12      900.55     60.75 o 
  10   6   0      199.89      201.14     15.04 o 
  11   6   0      383.85      374.06     21.26 o 
  12   6   0       13.67       16.62      7.65 o 
  13   6   0       22.39       23.95      8.38 o 
  14   6   0       43.20       60.11     14.46 o 
  15   6   0        0.11        4.07      8.62 o 
   1   7   0     3948.01     4419.42     97.20 o 
   2   7   0     2167.41     1860.07     99.97 o 
   3   7   0      162.08      146.22      5.55 o 
   4   7   0        7.79        3.96      2.33 o 
   5   7   0       34.25       33.26      3.99 o 
   6   7   0      486.40      418.37     28.25 o 
   7   7   0      252.00      244.82     11.37 o 
   8   7   0       18.75        6.97      5.21 o 
   9   7   0      621.98      610.20     39.75 o 
  10   7   0      128.48      112.77      8.60 o 
  11   7   0       17.23       16.86      7.45 o 
  12   7   0        0.02        9.64      7.32 o 
  13   7   0        0.90       -9.04      6.02 o 
  14   7   0       49.10       47.52     10.87 o 
  15   7   0        0.04        2.05      9.81 o 
   0   8   0      337.94      236.32      9.45 o 
   1   8   0      300.71      340.38      8.68 o 
   2   8   0      673.98      664.38     20.23 o 
   3   8   0      237.24      224.15      7.71 o 
   4   8   0      145.33      139.41      5.58 o 
   5   8   0      187.13      178.01      9.27 o 
   6   8   0       91.61       78.67      6.63 o 
   7   8   0      153.98      157.10     10.34 o 
   8   8   0     1148.22     1088.26     51.97 o 
   9   8   0      471.02      583.86     22.47 o 
  10   8   0      441.91      416.86     35.46 o 
  11   8   0       17.28       22.08     20.11 o 
  12   8   0       11.07       12.58      7.38 o 
  13   8   0        5.51        2.14      7.44 o 
  14   8   0        4.09        5.26      8.73 o 
   1   9   0       28.47       34.76      2.71 o 
   2   9   0      299.61      286.16      9.72 o 
   3   9   0      263.78      236.25      9.79 o 
   4   9   0      468.84      545.56     15.69 o 
   5   9   0       25.08       16.44      4.31 o 
   6   9   0      178.92      176.05      9.89 o 
   7   9   0        0.31       -5.13      3.44 o 
   8   9   0       97.49       95.73      8.14 o 
   9   9   0       26.63       14.61      4.98 o 
  10   9   0       66.37       56.32      7.58 o 
  11   9   0        4.69        2.51      5.11 o 
  12   9   0       54.07       67.18     11.29 o 
  13   9   0        1.42       -4.63      9.48 o 
   0  10   0      260.14      238.88     10.20 o 
   1  10   0      176.99      158.28      6.55 o 
   2  10   0     1506.98     1474.93     33.80 o 
   3  10   0     1065.61      972.88     59.55 o 
   4  10   0       64.40       70.38     14.68 o 
   5  10   0       14.30       12.83      4.47 o 
   6  10   0      550.63      554.62     20.84 o 
   7  10   0        0.00       -4.92      5.42 o 
   8  10   0       27.76       27.51      5.54 o 
   9  10   0      135.21       98.69     15.49 o 
  10  10   0      412.36      490.95     23.74 o 
  11  10   0      270.83      258.27     15.54 o 
  12  10   0        0.43      -16.41     13.53 o 
  13  10   0        0.11        0.34      8.70 o 
   1  11   0       74.98       77.03      6.35 o 
   2  11   0     1824.40     1820.02     41.27 o 
   3  11   0        0.74        3.06      4.10 o 
   4  11   0       59.15       58.91      8.67 o 
   5  11   0        1.45       -2.05      4.23 o 
   6  11   0        0.06        2.29      4.33 o 
   7  11   0        1.01       11.11      4.84 o 
   8  11   0      153.18      135.04     10.23 o 
   9  11   0        1.07       -3.11      4.67 o 
  10  11   0       18.06       28.99      6.42 o 
  11  11   0        0.45       -0.49      6.97 o 
  12  11   0        9.79        9.63      6.46 o 
   0  12   0       45.59       30.85      6.43 o 
   1  12   0      141.16      149.20      7.47 o 
   2  12   0      108.27      123.47      8.95 o 
   3  12   0        5.22        5.94      3.57 o 
   4  12   0      126.44      138.72      8.67 o 
   5  12   0        0.07       -4.78      3.90 o 
   6  12   0      108.78      106.39      9.26 o 
   7  12   0        8.85       13.90      5.36 o 
   8  12   0       53.78       61.72      7.87 o 
   9  12   0      215.63      206.23     13.23 o 
  10  12   0      109.12       96.41      9.67 o 
  11  12   0       51.63       38.49      9.53 o 
   1  13   0       19.21       24.02      5.42 o 
   2  13   0       48.05       53.19      6.76 o 
   3  13   0       10.46        0.84      6.18 o 
   4  13   0        0.53       -0.96      4.75 o 
   5  13   0      248.19      243.42     11.86 o 
   6  13   0        9.64        3.20      4.57 o 
   7  13   0       37.83       55.71      6.99 o 
   8  13   0       55.38       58.72      8.60 o 
   9  13   0        0.84       -2.97      6.02 o 
   0  14   0       16.55       19.78     10.19 o 
   1  14   0      356.74      385.55     29.07 o 
   2  14   0       16.60       17.83      5.77 o 
   3  14   0       32.37       42.70      9.01 o 
   4  14   0       33.92       34.88      6.63 o 
   5  14   0        0.40        5.01      5.78 o 
   6  14   0        6.25       -7.65      5.10 o 
   7  14   0        0.11        0.49      5.94 o 
   1  15   0        0.02        1.17      7.26 o 
   2  15   0       24.93       23.39      8.41 o 
   3  15   0        2.47        5.04      5.91 o 
   4  15   0        6.75        1.79      6.10 o 
   5  15   0        9.32       13.78      6.84 o 
 -15   0   1      230.19      228.73     27.22 o 
 -13   0   1      196.98      178.83     21.79 o 
 -11   0   1     1387.67     1463.76     88.19 o 
  -9   0   1     1317.18     1331.10     79.12 o 
  -7   0   1    15694.67    16669.88    896.70 o 
  -5   0   1       97.46      115.63     10.26 o 
  -3   0   1     8397.37     9969.31    535.76 o 
   1   0   1    12730.45    14436.24    492.50 o 
   3   0   1       22.92       16.51      3.72 o 
   5   0   1      203.45      165.67     13.16 o 
   7   0   1     6663.53     8063.42    437.45 o 
   9   0   1      128.86      133.85     15.47 o 
  11   0   1      328.32      250.14     24.02 o 
  13   0   1      477.77      465.78     37.70 o 
  15   0   1        1.62        5.65     10.26 o 
 -16   1   1        0.01        7.68      8.80 o 
 -15   1   1        0.04       -0.18      7.01 o 
 -14   1   1       12.40       -2.70     11.49 o 
 -13   1   1       52.80       41.46      8.66 o 
 -12   1   1       62.89       59.66      9.12 o 
 -11   1   1       31.73       30.40      6.83 o 
 -10   1   1      325.87      314.85     18.21 o 
  -9   1   1     2183.38     2225.54     89.74 o 
  -8   1   1      259.54      249.44     14.73 o 
  -7   1   1      159.08      179.16     17.85 o 
  -6   1   1      541.10      463.69     21.20 o 
  -5   1   1      761.11      692.82     39.97 o 
  -4   1   1     2084.88     2145.77    104.73 o 
  -3   1   1      475.44      692.99     41.49 o 
  -2   1   1        7.50       -0.74      0.56 o 
  -1   1   1      369.45      301.43     11.93 o 
   0   1   1      817.07      681.66     16.44 o 
   1   1   1      940.93     1043.48     26.15 o 
   2   1   1     5238.86     4830.18    169.42 o 
   3   1   1       75.64       53.42      2.74 o 
   4   1   1        7.87        0.77      1.67 o 
   5   1   1      105.84      148.97      8.61 o 
   6   1   1    16944.22    21118.17    801.92 o 
   7   1   1     6943.91     7767.76    298.11 o 
   8   1   1      375.32      373.17     19.37 o 
   9   1   1      225.83      203.82     25.73 o 
  10   1   1        3.40        3.15      4.15 o 
  11   1   1       53.03       31.49      7.04 o 
  12   1   1      149.97      114.90     12.22 o 
  13   1   1      212.20      198.58     16.77 o 
  14   1   1       57.68       74.80     11.70 o 
  15   1   1       20.96       21.50      9.00 o 
  16   1   1        6.10        4.74      8.81 o 
 -16   2   1       46.72       54.80     19.44 o 
 -15   2   1       53.14       52.66     10.45 o 
 -14   2   1      124.29      110.71     13.17 o 
 -13   2   1      174.57      174.97     15.59 o 
 -12   2   1      790.63      774.76     37.30 o 
 -11   2   1      260.95      250.58     16.64 o 
 -10   2   1      369.43      351.07     28.29 o 
  -9   2   1      133.87      111.85      9.85 o 
  -8   2   1        4.94       -0.92      3.41 o 
  -7   2   1      503.90      570.03     39.30 o 
  -6   2   1      211.48      218.86     16.21 o 
  -5   2   1      456.66      442.24     19.76 o 
  -4   2   1     6059.35     5321.01    446.69 o 
  -3   2   1      616.78      803.67     33.34 o 
  -2   2   1     2654.85     3121.55    137.65 o 
  -1   2   1     4060.36     4391.86     98.92 o 
   0   2   1    12812.77    13472.20    316.77 o 
   1   2   1     1383.62     1442.93    101.42 o 
   2   2   1       73.36      200.15     11.34 o 
   3   2   1     7805.94     8245.99    439.81 o 
   4   2   1       90.51      115.07     10.63 o 
   5   2   1     5022.33     4727.62    201.51 o 
   6   2   1      101.14       53.68      5.61 o 
   7   2   1     1005.44     1325.47     54.72 o 
   8   2   1      164.27      202.88     12.73 o 
   9   2   1      877.37     1009.87     44.09 o 
  10   2   1       87.67       96.62     10.31 o 
  11   2   1      261.84      228.36     16.41 o 
  12   2   1       94.67       78.55     11.12 o 
  13   2   1       58.68       64.64     10.77 o 
  14   2   1        2.13       -6.81      6.51 o 
  15   2   1       39.45       60.99     12.46 o 
  16   2   1        0.12        5.51      9.98 o 
 -16   3   1       27.69       23.77     10.08 o 
 -15   3   1        3.29       -7.23      6.82 o 
 -14   3   1      136.05      153.78     13.88 o 
 -13   3   1      139.62      124.70     10.65 o 
 -12   3   1      148.03      146.80     18.87 o 
 -11   3   1      584.49      584.27     26.35 o 
 -10   3   1      234.63      216.60     15.97 o 
  -9   3   1        9.03       11.08      3.72 o 
  -8   3   1      574.51      633.71     28.74 o 
  -7   3   1      933.06     1144.97     36.88 o 
  -6   3   1        6.87       -2.02      2.03 o 
  -5   3   1      109.25       90.46      8.47 o 
  -4   3   1     6839.49     7220.16    303.64 o 
  -3   3   1      255.36      198.19      9.09 o 
  -2   3   1     7792.19     9177.68    216.05 o 
  -1   3   1     5541.42     5431.11    134.55 o 
   0   3   1     2935.91     4125.07     89.82 o 
   1   3   1       28.25       35.33      2.70 o 
   2   3   1     3639.42     4027.42    208.72 o 
   3   3   1     3014.26     3592.64    160.75 o 
   4   3   1     2417.44     2337.66     93.07 o 
   5   3   1       77.88       21.89      2.34 o 
   6   3   1      179.71      241.65     12.11 o 
   7   3   1     1130.80     1260.90     40.33 o 
   8   3   1      868.06      659.30    165.56 o 
   9   3   1       63.07       56.91      7.37 o 
  10   3   1      556.33      590.85     22.40 o 
  11   3   1     1439.22     1415.15     47.11 o 
  12   3   1      760.02      782.20     28.95 o 
  13   3   1      190.76      177.11     21.48 o 
  14   3   1        2.11        0.39      5.51 o 
  15   3   1       71.36       65.57     26.99 o 
  16   3   1       23.50       19.72     10.24 o 
 -16   4   1        4.17        9.39      9.45 o 
 -15   4   1       18.14       10.72      8.33 o 
 -14   4   1       30.03       38.30      9.33 o 
 -13   4   1      141.89      125.74     18.18 o 
 -12   4   1      217.00      237.39     15.24 o 
 -11   4   1      655.60      611.22     23.68 o 
 -10   4   1      298.99      289.31     13.62 o 
  -9   4   1        0.91       -4.80      3.36 o 
  -8   4   1        6.81        6.53      2.92 o 
  -7   4   1     1677.21     1864.09     92.91 o 
  -6   4   1     1687.75     1684.92     89.16 o 
  -5   4   1     1807.45     2158.50     83.87 o 
  -4   4   1      159.54      175.88      8.41 o 
  -3   4   1      726.75      863.41     21.72 o 
  -2   4   1      308.70      190.04      5.80 o 
  -1   4   1      824.39      962.70     28.13 o 
   0   4   1     2352.06     2769.82     63.57 o 
   1   4   1     4557.83     5437.39    232.07 o 
   2   4   1     9138.75     9060.86    401.46 o 
   3   4   1       33.18       20.19      2.78 o 
   4   4   1       64.26       91.07      4.01 o 
   5   4   1     2193.99     2490.18     89.17 o 
   6   4   1      227.01      208.93     14.33 o 
   7   4   1       83.12       94.44      8.93 o 
   8   4   1      109.86      130.50      7.74 o 
   9   4   1        1.27        9.27      4.73 o 
  10   4   1       93.78       91.20      7.86 o 
  11   4   1      268.31      284.41     14.56 o 
  12   4   1      130.97      126.04     10.00 o 
  13   4   1      118.77      121.29     13.11 o 
  14   4   1       76.69       91.66     12.27 o 
  15   4   1        2.54       -3.92      7.59 o 
  16   4   1        9.58       11.27      9.46 o 
 -16   5   1       14.60       11.65      9.96 o 
 -15   5   1        0.03       -9.78      7.24 o 
 -14   5   1       95.10      110.31     13.40 o 
 -13   5   1      172.40      148.76     14.58 o 
 -12   5   1      211.22      197.77     15.98 o 
 -11   5   1        4.74       -8.32      5.55 o 
 -10   5   1      287.51      270.01     15.34 o 
  -9   5   1      232.52      270.74     12.45 o 
  -8   5   1       15.25       17.36      6.07 o 
  -7   5   1      185.78      198.25     14.67 o 
  -6   5   1      102.23       73.09      9.45 o 
  -5   5   1      155.21      149.51      7.64 o 
  -4   5   1     1287.51     1687.38     49.64 o 
  -3   5   1     1805.33     1731.69     42.38 o 
  -2   5   1     1096.80     1275.34     31.66 o 
  -1   5   1      275.54      259.77      9.03 o 
   0   5   1      213.42      197.80      5.70 o 
   1   5   1     6626.82     7657.17    341.91 o 
   2   5   1      239.04      284.90     13.03 o 
   3   5   1      249.64      241.40      7.12 o 
   4   5   1    18927.94    22074.45   1017.31 o 
   5   5   1     2255.19     2634.15    119.51 o 
   6   5   1        2.64        2.78      1.44 o 
   7   5   1     1346.52     1354.77     83.11 o 
   8   5   1       80.41       66.80      6.85 o 
   9   5   1      388.17      391.94     18.52 o 
  10   5   1      169.06      156.29      9.93 o 
  11   5   1      127.93      119.83     14.31 o 
  12   5   1       92.17       77.97     10.76 o 
  13   5   1       21.00       32.31      8.53 o 
  14   5   1       72.90       83.29     11.95 o 
  15   5   1        0.33       -2.32      7.88 o 
 -15   6   1        3.83        9.23      8.93 o 
 -14   6   1       60.37       53.66     10.42 o 
 -13   6   1       16.41       18.40      7.80 o 
 -12   6   1      385.29      398.29     22.85 o 
 -11   6   1      479.32      445.56     24.07 o 
 -10   6   1        1.97       -1.95      6.43 o 
  -9   6   1      174.16      177.05     33.31 o 
  -8   6   1      895.70      768.90     37.43 o 
  -7   6   1       15.27       11.19      5.69 o 
  -6   6   1      871.38      801.44     42.05 o 
  -5   6   1      187.62      175.34      8.38 o 
  -4   6   1     1493.29     1665.56     41.20 o 
  -3   6   1     5086.97     5695.82    135.48 o 
  -2   6   1      671.94      801.51     20.84 o 
  -1   6   1      179.42      210.43      7.12 o 
   0   6   1      893.33      968.76     22.64 o 
   1   6   1     1592.75     1690.20     55.63 o 
   2   6   1     5357.29     6189.60    160.56 o 
   3   6   1      220.38      323.10      9.39 o 
   4   6   1       84.73      159.66      7.48 o 
   5   6   1      173.88      179.37     10.98 o 
   6   6   1       38.85       40.94      4.34 o 
   7   6   1       53.99       49.56      5.64 o 
   8   6   1       18.35       26.02      4.26 o 
   9   6   1      570.17      552.96     24.19 o 
  10   6   1       94.76       66.02     10.00 o 
  11   6   1       25.72       32.03     13.09 o 
  12   6   1       60.61       70.99     10.43 o 
  13   6   1        3.19        8.85      6.96 o 
  14   6   1       14.26       20.29      8.74 o 
  15   6   1        8.41        6.84      9.50 o 
 -15   7   1       14.83       24.73     11.12 o 
 -14   7   1       28.29       32.85     12.53 o 
 -13   7   1       29.18       15.41     11.86 o 
 -12   7   1       22.68       13.30     11.30 o 
 -11   7   1      472.57      467.70     33.42 o 
 -10   7   1      414.30      388.94     27.77 o 
  -9   7   1        3.90        1.90      6.39 o 
  -8   7   1      736.15      875.83     76.28 o 
  -7   7   1       25.09       21.92      4.29 o 
  -6   7   1      264.21      247.26     21.85 o 
  -5   7   1      355.31      308.08     12.32 o 
  -4   7   1      413.64      400.67     11.71 o 
  -3   7   1      788.26      931.50     24.24 o 
  -2   7   1     1708.56     1849.93     68.52 o 
  -1   7   1     3017.91     3338.52     84.46 o 
   0   7   1     1667.94     1776.61     40.31 o 
   1   7   1      532.00      594.75     14.68 o 
   2   7   1      924.03     1051.00     26.02 o 
   3   7   1      274.13      188.30      6.40 o 
   4   7   1      158.42      183.33      6.12 o 
   5   7   1        3.56       -1.02      2.53 o 
   6   7   1        6.88        4.08      3.66 o 
   7   7   1       23.42       31.68      4.61 o 
   8   7   1     1679.12     1550.86     87.17 o 
   9   7   1      612.98      496.49     24.57 o 
  10   7   1        5.34        6.45      4.62 o 
  11   7   1       41.52       44.81      8.73 o 
  12   7   1        0.01        4.85      6.34 o 
  13   7   1        0.00        2.87      7.18 o 
  14   7   1        0.76       14.94      8.98 o 
 -14   8   1       30.83       33.81     10.19 o 
 -13   8   1        0.29       -0.12      7.73 o 
 -12   8   1        3.71        0.30      6.67 o 
 -11   8   1        4.00        2.55      6.57 o 
 -10   8   1      196.62      213.16     14.61 o 
  -9   8   1     1468.99     1419.91     76.45 o 
  -8   8   1       79.60       88.01      7.91 o 
  -7   8   1      477.84      480.64     36.21 o 
  -6   8   1      371.57      339.38     20.87 o 
  -5   8   1       49.84       47.69      3.14 o 
  -4   8   1      215.21      209.20      7.39 o 
  -3   8   1      577.98      488.43     14.13 o 
  -2   8   1       12.53       18.73      2.79 o 
  -1   8   1      170.51      171.51      6.80 o 
   0   8   1      131.31      159.00      5.74 o 
   1   8   1      635.54      584.35     13.46 o 
   2   8   1      292.37      321.63      9.79 o 
   3   8   1       66.48       46.31      3.98 o 
   4   8   1      332.08      260.63     12.32 o 
   5   8   1      703.12      704.12     25.43 o 
   6   8   1      155.09      135.13      8.25 o 
   7   8   1        4.72       -0.02      5.23 o 
   8   8   1       53.89       43.58      6.31 o 
   9   8   1       51.67       44.23      4.86 o 
  10   8   1       23.75       19.19      5.26 o 
  11   8   1       22.91       23.68      8.06 o 
  12   8   1        1.55       -0.67      7.32 o 
  13   8   1        3.91        1.68      7.46 o 
  14   8   1        9.14        4.94     12.27 o 
 -13   9   1       32.56       37.45     10.81 o 
 -12   9   1       21.66        9.47      8.14 o 
 -11   9   1      167.07      180.12     16.67 o 
 -10   9   1       89.51       72.60      8.75 o 
  -9   9   1      202.65      189.58     19.55 o 
  -8   9   1        3.80       -3.80      4.35 o 
  -7   9   1       55.38       46.80      6.01 o 
  -6   9   1       70.41       57.59      6.07 o 
  -5   9   1        0.04       -0.36      3.36 o 
  -4   9   1      268.24      286.14      9.58 o 
  -3   9   1      140.36      118.43      5.72 o 
  -2   9   1      433.61      441.81     13.36 o 
  -1   9   1      301.35      307.11     13.35 o 
   0   9   1       54.09       48.36      4.81 o 
   1   9   1     1598.70     1542.70     32.32 o 
   2   9   1       99.31      101.87      4.86 o 
   3   9   1     3096.49     3168.94     68.36 o 
   4   9   1       11.91        1.29      3.27 o 
   5   9   1     1388.76     1317.87     41.14 o 
   6   9   1       17.86       15.36      4.45 o 
   7   9   1       43.91       41.96      5.87 o 
   8   9   1       98.29       76.75      7.42 o 
   9   9   1      172.19      130.04     10.11 o 
  10   9   1       42.05       46.09      6.41 o 
  11   9   1      106.92       93.22      8.88 o 
  12   9   1        5.77        3.69      7.12 o 
  13   9   1      123.72      137.70     16.13 o 
 -13  10   1       51.78       57.39     12.81 o 
 -12  10   1        4.00        8.84      8.33 o 
 -11  10   1       40.55       39.44      5.66 o 
 -10  10   1        4.00        8.42      4.92 o 
  -9  10   1        1.59       -1.44      4.32 o 
  -8  10   1        7.99       -1.89      5.04 o 
  -7  10   1       93.19       85.27      7.82 o 
  -6  10   1        4.11        4.28      4.31 o 
  -5  10   1      479.34      511.86     19.49 o 
  -4  10   1       13.29       21.07      4.81 o 
  -3  10   1      387.22      350.88     18.97 o 
  -2  10   1      404.31      344.44     16.16 o 
  -1  10   1     1523.88     1474.12     38.13 o 
   0  10   1      348.07      362.16     10.79 o 
   1  10   1     1110.00     1134.96     26.73 o 
   2  10   1      295.95      329.97     10.09 o 
   3  10   1     2151.40     2136.94     92.38 o 
   4  10   1      323.24      300.33     11.50 o 
   5  10   1      151.50      147.04     15.87 o 
   6  10   1      386.74      310.43     17.38 o 
   7  10   1        9.01        1.99      4.06 o 
   8  10   1       57.42       52.14      6.53 o 
   9  10   1        7.10       12.92      5.01 o 
  10  10   1        8.92       10.76      5.46 o 
  11  10   1        3.70        3.09      4.80 o 
  12  10   1        4.73        2.92      8.28 o 
 -12  11   1       15.45       22.00     10.30 o 
 -11  11   1        0.95        5.22      5.49 o 
 -10  11   1        4.15        1.00      7.64 o 
  -9  11   1       87.24       82.61     14.00 o 
  -8  11   1      122.58      101.32      9.04 o 
  -7  11   1      183.06      156.26     10.66 o 
  -6  11   1        0.03       -3.00      4.30 o 
  -5  11   1     1021.63     1006.22     33.68 o 
  -4  11   1      577.79      569.65     21.28 o 
  -3  11   1      134.11      139.54     11.23 o 
  -2  11   1        3.46        0.39      3.51 o 
  -1  11   1        0.02       -1.21      2.81 o 
   0  11   1       11.20        9.33      3.09 o 
   1  11   1     1158.99     1109.31     41.62 o 
   2  11   1        0.37       -1.28      3.69 o 
   3  11   1        0.02        3.27      2.99 o 
   4  11   1      937.40      920.62     26.56 o 
   5  11   1      199.13      237.23     10.71 o 
   6  11   1       53.67       51.17      5.88 o 
   7  11   1       26.17       17.97      5.30 o 
   8  11   1       95.70       83.49      8.46 o 
   9  11   1      165.21      139.40     10.52 o 
  10  11   1       31.05       34.32      6.70 o 
  11  11   1        3.28        0.05      5.24 o 
  12  11   1      117.85      160.36     12.30 o 
 -11  12   1        6.66        9.84      6.71 o 
 -10  12   1       30.51       31.85      9.08 o 
  -9  12   1        1.85        2.37      5.91 o 
  -8  12   1       39.29       46.54      7.32 o 
  -7  12   1        6.59        7.40      5.01 o 
  -6  12   1        1.36        8.14      4.84 o 
  -5  12   1      501.28      437.32     18.28 o 
  -4  12   1       69.93       69.39      7.67 o 
  -3  12   1        9.25        7.84      3.70 o 
  -2  12   1      304.11      300.02     13.30 o 
  -1  12   1      234.78      176.43     46.94 o 
   0  12   1        0.06       -4.24      2.83 o 
   1  12   1      271.46      268.82     18.88 o 
   2  12   1      804.32      809.88     26.64 o 
   3  12   1      191.46      175.67     11.41 o 
   4  12   1       12.89       22.96      4.89 o 
   5  12   1      237.40      209.90     10.60 o 
   6  12   1      296.61      315.42     13.05 o 
   7  12   1       28.60       31.79      7.09 o 
   8  12   1        2.96        5.80      4.53 o 
   9  12   1       45.38       44.58      8.35 o 
  10  12   1       22.58       25.45      6.43 o 
  -9  13   1       12.04        6.85      6.42 o 
  -8  13   1       20.63       25.92      7.03 o 
  -7  13   1        6.30        0.29      5.30 o 
  -6  13   1        1.21       -4.86      4.81 o 
  -5  13   1      331.76      336.89     15.86 o 
  -4  13   1       32.43       35.81      6.47 o 
  -3  13   1       73.23       91.55      8.31 o 
  -2  13   1      319.28      313.63     18.60 o 
  -1  13   1        0.07       -0.09      4.19 o 
   0  13   1       15.56       19.66      5.17 o 
   1  13   1        0.08        2.04      4.52 o 
   2  13   1       61.39       60.40      6.97 o 
   3  13   1        0.50        4.38      4.75 o 
   4  13   1       55.12       57.79      7.42 o 
   5  13   1        2.25        1.67      4.32 o 
   6  13   1        0.66        3.85      4.50 o 
   7  13   1       14.38       12.49      5.15 o 
   8  13   1        0.45        1.99      5.08 o 
   9  13   1        9.21       12.95      5.77 o 
  -8  14   1       83.32       89.24     10.42 o 
  -7  14   1        0.67        6.14     11.30 o 
  -6  14   1       25.53       25.37      6.86 o 
  -5  14   1       14.94        7.15      6.34 o 
  -4  14   1        1.87        5.65      5.52 o 
  -3  14   1      148.08      129.01     10.10 o 
  -2  14   1        7.35        6.28      5.28 o 
  -1  14   1        1.69        2.83      8.92 o 
   0  14   1      324.74      314.28     18.12 o 
   1  14   1       42.98       42.87      6.71 o 
   2  14   1      121.64      121.69      9.61 o 
   3  14   1        8.77       14.95      5.68 o 
   4  14   1       25.09       30.39      6.52 o 
   5  14   1        0.61       -4.71      5.12 o 
   6  14   1       12.06        7.16      5.57 o 
   7  14   1        1.61       -6.47      5.91 o 
  -5  15   1       21.58       28.24      7.69 o 
  -4  15   1        5.04       11.11      6.44 o 
  -3  15   1       17.32       11.71      8.25 o 
  -2  15   1        7.16       14.82      7.80 o 
  -1  15   1       77.43       90.49     11.46 o 
   0  15   1        8.23       11.71      7.78 o 
   1  15   1      109.92      119.37     12.77 o 
   2  15   1       93.80       94.44      9.29 o 
   3  15   1        0.17       -3.06      5.70 o 
   4  15   1       58.00       62.42      8.28 o 
   5  15   1        8.16       14.23      6.75 o 
 -16   0   2        3.48       10.48     11.97 o 
 -14   0   2       11.28        6.47     10.04 o 
 -12   0   2        7.50       14.43      9.07 o 
 -10   0   2       15.07       10.19      7.14 o 
  -8   0   2      278.47      412.92     29.59 o 
  -6   0   2      151.71      121.50     12.05 o 
  -4   0   2     3366.83     3861.09    210.21 o 
  -2   0   2     2345.69     2438.01    132.88 o 
   0   0   2    11710.16    13506.45    319.15 o 
   2   0   2     3041.28     2952.69    101.97 o 
   4   0   2       40.11       32.94      5.50 o 
   6   0   2     4423.87     5101.62    278.85 o 
   8   0   2     1112.98     1046.45     63.95 o 
  10   0   2      205.97      197.72     20.52 o 
  12   0   2       16.09       14.87      9.22 o 
  14   0   2       50.77       69.67     17.18 o 
  16   0   2       43.19       87.97     20.45 o 
 -16   1   2       13.80       15.08      9.06 o 
 -15   1   2       11.28       12.23      7.87 o 
 -14   1   2       92.72      108.83     13.35 o 
 -13   1   2      277.29      286.65     23.50 o 
 -12   1   2       42.88       46.23      8.52 o 
 -11   1   2       58.45       66.92      9.09 o 
 -10   1   2       37.91       43.51      7.20 o 
  -9   1   2     1332.60     1308.39     55.36 o 
  -8   1   2      835.13      727.85     32.83 o 
  -7   1   2       62.46       46.04      6.33 o 
  -6   1   2       95.46      116.36     10.93 o 
  -5   1   2       14.34        4.65      2.49 o 
  -4   1   2     1673.98     1549.47     61.27 o 
  -3   1   2     1153.87     1309.47     51.65 o 
  -2   1   2     1675.18     1413.86     51.00 o 
  -1   1   2      397.66      497.67     12.90 o 
   0   1   2     3089.43     3578.01     77.44 o 
   1   1   2     2660.54     3440.73     67.11 o 
   2   1   2     7057.21     6911.29    167.67 o 
   3   1   2      388.53      571.66     14.93 o 
   4   1   2       50.49       51.09      4.98 o 
   5   1   2      185.94      241.25     12.80 o 
   6   1   2     1757.67     1647.68     66.69 o 
   7   1   2     5182.70     5593.08    216.19 o 
   8   1   2       52.70       67.10      7.73 o 
   9   1   2      198.46      219.57     14.18 o 
  10   1   2      126.11      139.06     12.18 o 
  11   1   2      145.42      132.32     21.01 o 
  12   1   2       10.15        2.48      5.86 o 
  13   1   2       74.17       45.02      9.88 o 
  14   1   2        3.88        0.34      7.09 o 
  15   1   2       13.18       23.08      9.75 o 
  16   1   2        1.52       -4.60      8.94 o 
 -16   2   2       13.92       18.64     11.91 o 
 -15   2   2      113.81      106.80     13.55 o 
 -14   2   2       63.07       39.22      9.38 o 
 -13   2   2      262.17      229.85     17.66 o 
 -12   2   2       34.37       10.89      7.49 o 
 -11   2   2       75.64       71.44      9.56 o 
 -10   2   2      438.68      442.58     23.27 o 
  -9   2   2      226.86      261.40     15.65 o 
  -8   2   2      404.92      388.99     24.06 o 
  -7   2   2     2153.08     2188.50     87.20 o 
  -6   2   2      505.00      453.21     21.06 o 
  -5   2   2     1589.56     1718.37     52.73 o 
  -4   2   2      586.40      587.31     19.35 o 
  -3   2   2     2604.28     2495.42    137.46 o 
  -2   2   2     3952.90     4118.26    101.02 o 
  -1   2   2    15529.01    18732.08    403.05 o 
   0   2   2       10.34       12.22      6.42 o 
   1   2   2    10700.83    11872.76    578.53 o 
   2   2   2     1045.10     1051.81     31.53 o 
   3   2   2      204.83      130.48      4.70 o 
   4   2   2      611.39      634.85     23.23 o 
   5   2   2     3066.27     2835.98    138.29 o 
   6   2   2      292.63      370.36     18.27 o 
   7   2   2       50.67       79.49      7.71 o 
   8   2   2     1276.98     1322.09     55.56 o 
   9   2   2       13.42       11.06      4.62 o 
  10   2   2      112.69      134.10     12.08 o 
  11   2   2      351.80      372.29     21.81 o 
  12   2   2       70.83       40.30     16.06 o 
  13   2   2       18.80       21.76     10.89 o 
  14   2   2       77.18       80.23     16.73 o 
  15   2   2        3.76       -3.36     18.66 o 
  16   2   2        7.02       18.89      8.73 o 
 -16   3   2        0.28        8.03      8.85 o 
 -15   3   2       47.36       27.42      9.67 o 
 -14   3   2       92.66       88.94      9.51 o 
 -13   3   2       48.02       53.96      8.12 o 
 -12   3   2      171.45      166.89     11.34 o 
 -11   3   2      576.81      561.44     27.95 o 
 -10   3   2       47.07       44.46      6.00 o 
  -9   3   2      268.06      281.17     18.95 o 
  -8   3   2      926.87      966.82     32.34 o 
  -7   3   2     2826.42     2989.62     90.88 o 
  -6   3   2     2019.96     2178.01     66.97 o 
  -5   3   2       98.38      101.65      5.64 o 
  -4   3   2      118.91      161.40      5.67 o 
  -3   3   2      500.48      380.63     10.94 o 
  -2   3   2    16197.07    17529.55    376.86 o 
  -1   3   2     1738.13     2003.44     43.96 o 
   0   3   2    13526.65    14293.91    336.15 o 
   1   3   2      617.20      338.87     19.46 o 
   2   3   2      584.22      857.98     30.84 o 
   3   3   2      261.70      202.64     11.85 o 
   4   3   2     1208.46     1083.34     34.66 o 
   5   3   2     6634.60     6944.64    246.61 o 
   6   3   2     1112.84     1174.70     62.08 o 
   7   3   2        3.60        3.49      2.16 o 
   8   3   2      341.91      344.29     16.91 o 
   9   3   2     1385.68     1318.68     49.20 o 
  10   3   2       82.96       86.33      7.55 o 
  11   3   2     1545.57     1651.85     54.14 o 
  12   3   2      166.16      184.62     14.75 o 
  13   3   2      192.38      173.01     12.28 o 
  14   3   2        0.01        7.61      6.09 o 
  15   3   2        5.00        4.08      8.40 o 
  16   3   2       10.19       15.37     20.26 o 
 -16   4   2       16.69        7.44      9.23 o 
 -15   4   2        8.44        8.42      8.12 o 
 -14   4   2       69.46       53.71      9.96 o 
 -13   4   2     1114.37     1109.69     47.90 o 
 -12   4   2       86.09       87.79      8.74 o 
 -11   4   2       19.66       13.66      5.13 o 
 -10   4   2      113.39      119.63      8.64 o 
  -9   4   2      191.93      184.87     13.45 o 
  -8   4   2       45.73       40.52      4.71 o 
  -7   4   2      463.43      519.08     18.85 o 
  -6   4   2        1.73        2.15      2.00 o 
  -5   4   2        1.89        3.31      4.14 o 
  -4   4   2      971.78     1082.49     28.69 o 
  -3   4   2       36.09       46.85      5.92 o 
  -2   4   2      160.28      141.23      8.18 o 
  -1   4   2      304.30      177.17      5.16 o 
   0   4   2       46.91       49.66      2.28 o 
   1   4   2      147.91      138.62      8.16 o 
   2   4   2      951.86     1349.80     78.32 o 
   3   4   2      116.36       98.55      5.03 o 
   4   4   2      151.12      138.93      8.49 o 
   5   4   2      617.77      725.62     34.24 o 
   6   4   2        9.87       20.88      3.17 o 
   7   4   2      831.87      691.41     44.15 o 
   8   4   2       77.87       97.64      7.34 o 
   9   4   2       29.58       36.51      5.17 o 
  10   4   2     1402.87     1505.00     49.36 o 
  11   4   2     2051.78     2172.08     69.43 o 
  12   4   2       21.68       21.30      6.40 o 
  13   4   2        0.86       -4.25      6.03 o 
  14   4   2        8.25        5.00      7.21 o 
  15   4   2        1.72       -6.94     12.31 o 
 -16   5   2        4.41        5.18      9.25 o 
 -15   5   2       14.11       11.30      8.51 o 
 -14   5   2       68.43       69.71     12.94 o 
 -13   5   2        4.74        1.06      7.01 o 
 -12   5   2      237.07      245.60     17.88 o 
 -11   5   2       43.07       38.81      8.50 o 
 -10   5   2      166.94      169.40     10.22 o 
  -9   5   2      132.73      135.08      8.57 o 
  -8   5   2       47.36       64.80      8.37 o 
  -7   5   2      158.73      198.29      7.77 o 
  -6   5   2     2380.64     2785.98    156.06 o 
  -5   5   2     1367.69     1511.24     45.19 o 
  -4   5   2      186.48      252.82      7.85 o 
  -3   5   2       23.49       44.93      2.65 o 
  -2   5   2      627.30      579.88     16.07 o 
  -1   5   2       95.97       82.75      3.45 o 
   0   5   2      968.01     1200.52     28.84 o 
   1   5   2      508.52      558.00     28.36 o 
   2   5   2      841.41     1024.16     50.07 o 
   3   5   2     2142.19     2359.33    125.25 o 
   4   5   2     4961.49     5401.68    238.74 o 
   5   5   2        1.24        4.82      1.44 o 
   6   5   2        9.27       19.67      2.44 o 
   7   5   2     1152.42     1194.42     73.19 o 
   8   5   2      531.68      477.56     29.00 o 
   9   5   2      257.85      235.07     11.46 o 
  10   5   2      235.45      229.88     12.37 o 
  11   5   2       78.97       73.48     10.23 o 
  12   5   2      136.60      131.81     12.93 o 
  13   5   2        9.14        4.87      6.90 o 
  14   5   2       60.89       43.27     10.15 o 
  15   5   2        1.71        1.02      8.34 o 
 -15   6   2       15.68       21.54      9.90 o 
 -14   6   2       28.23       35.49      9.94 o 
 -13   6   2       30.37       21.91      8.63 o 
 -12   6   2       98.50      104.52     12.71 o 
 -11   6   2      360.97      428.47     23.69 o 
 -10   6   2      630.09      658.88     31.14 o 
  -9   6   2      134.29      149.94     13.11 o 
  -8   6   2       34.96       36.87      3.68 o 
  -7   6   2      369.99      384.85     21.85 o 
  -6   6   2      245.87      222.79     13.48 o 
  -5   6   2      665.15      885.09     28.20 o 
  -4   6   2     1192.30     1314.46     33.12 o 
  -3   6   2        5.56       -0.68      3.41 o 
  -2   6   2      726.85      957.41     29.37 o 
  -1   6   2       15.85       23.19      1.95 o 
   0   6   2      501.88      672.60     16.35 o 
   1   6   2       88.72      101.64      5.12 o 
   2   6   2       16.92       18.99      1.71 o 
   3   6   2       12.03       33.58      2.84 o 
   4   6   2        0.22        9.60      2.53 o 
   5   6   2     1477.45     1651.44     98.46 o 
   6   6   2       60.48       72.84      8.91 o 
   7   6   2      170.37      164.62     18.01 o 
   8   6   2      279.53      271.44     18.25 o 
   9   6   2      294.69      267.09     25.91 o 
  10   6   2      137.83      143.02     13.16 o 
  11   6   2      132.04      130.48     15.47 o 
  12   6   2        0.34        0.58      6.19 o 
  13   6   2       16.08       33.35      8.88 o 
  14   6   2        6.59       10.24      9.22 o 
  15   6   2        0.05        1.62     12.42 o 
 -15   7   2       32.88       32.21     17.36 o 
 -14   7   2        1.15        1.56     10.22 o 
 -13   7   2      143.08      144.04     15.21 o 
 -12   7   2      174.49      196.25     23.61 o 
 -11   7   2      484.70      497.47     26.54 o 
 -10   7   2      304.01      275.57     18.74 o 
  -9   7   2      452.50      472.40     41.34 o 
  -8   7   2      294.76      288.36     15.60 o 
  -7   7   2       21.53       15.60      3.72 o 
  -6   7   2       23.53       30.42      4.86 o 
  -5   7   2      213.03      250.08     10.84 o 
  -4   7   2      214.05      222.27      7.54 o 
  -3   7   2     3442.13     4192.98    100.67 o 
  -2   7   2      223.80      253.52     10.30 o 
  -1   7   2       21.21       24.07      2.42 o 
   0   7   2      500.10      809.25     19.57 o 
   1   7   2     2644.08     3210.95     78.61 o 
   2   7   2     2107.43     2515.12     55.67 o 
   3   7   2      752.05      843.82     24.60 o 
   4   7   2       65.08       62.79      7.77 o 
   5   7   2       11.50       11.82      2.99 o 
   6   7   2       60.27       54.36      5.28 o 
   7   7   2      587.16      602.28     39.95 o 
   8   7   2     1116.65     1042.68     43.23 o 
   9   7   2     2031.10     2436.72    181.04 o 
  10   7   2      247.44      240.70     12.93 o 
  11   7   2      134.77      136.37     13.42 o 
  12   7   2       25.31       33.55      8.72 o 
  13   7   2       52.20       71.88     11.39 o 
  14   7   2       73.92       78.63     13.45 o 
 -14   8   2       61.35       64.20     11.84 o 
 -13   8   2       39.61       45.32     10.36 o 
 -12   8   2       16.91       12.58      8.37 o 
 -11   8   2       45.67       47.51      9.34 o 
 -10   8   2      683.13      665.43     32.63 o 
  -9   8   2      734.86      580.85     78.34 o 
  -8   8   2       47.28       43.12      4.67 o 
  -7   8   2       13.18       13.55      4.22 o 
  -6   8   2      348.92      332.78     19.30 o 
  -5   8   2      446.83      503.13     14.62 o 
  -4   8   2      936.06     1026.50     26.92 o 
  -3   8   2      154.01      179.17      6.82 o 
  -2   8   2        2.12        4.38      3.62 o 
  -1   8   2      110.22       85.55      4.72 o 
   0   8   2        6.27        0.72      1.70 o 
   1   8   2      452.37      557.93     23.72 o 
   2   8   2      224.07      246.61      8.40 o 
   3   8   2      862.24      931.77     28.62 o 
   4   8   2      317.92      265.01     12.87 o 
   5   8   2      147.06      126.23     12.86 o 
   6   8   2        1.73       -1.95      4.54 o 
   7   8   2     1400.46     1202.70     38.24 o 
   8   8   2       32.75       38.52      6.72 o 
   9   8   2       58.70       56.38      9.95 o 
  10   8   2       70.72       65.71      7.04 o 
  11   8   2      146.67      156.72     10.58 o 
  12   8   2      112.37      119.15     18.52 o 
  13   8   2       35.18       36.56     10.15 o 
  14   8   2       56.27      100.43     13.90 o 
 -13   9   2        7.50        1.94      8.84 o 
 -12   9   2       44.83       55.26     10.92 o 
 -11   9   2       33.09       22.05      8.54 o 
 -10   9   2      264.03      228.15     19.59 o 
  -9   9   2       10.42        8.08      4.76 o 
  -8   9   2      261.97      211.40     16.83 o 
  -7   9   2       61.26       36.94      5.62 o 
  -6   9   2        2.45        6.74      3.86 o 
  -5   9   2        0.03       -2.12      2.92 o 
  -4   9   2      109.64      105.36      5.49 o 
  -3   9   2      911.54      935.77     29.17 o 
  -2   9   2       43.42       29.88     10.12 o 
  -1   9   2        3.61        6.15      1.90 o 
   0   9   2        2.65       10.56      2.26 o 
   1   9   2      692.64      729.57     16.60 o 
   2   9   2       16.47       24.93      3.14 o 
   3   9   2      103.65       85.58      5.96 o 
   4   9   2        0.33       -1.89      3.07 o 
   5   9   2        5.20       -1.43      3.46 o 
   6   9   2       55.39       48.16      7.51 o 
   7   9   2      118.31      101.47      8.65 o 
   8   9   2      570.57      504.28     19.35 o 
   9   9   2      255.35      213.87     18.49 o 
  10   9   2        1.69       -0.56      4.62 o 
  11   9   2       32.64       20.00      5.72 o 
  12   9   2       44.94       28.84      9.00 o 
  13   9   2        1.58       -5.59      8.26 o 
 -13  10   2        2.65        6.35      9.38 o 
 -12  10   2      106.24      118.53     15.10 o 
 -11  10   2       85.26       51.25      7.59 o 
 -10  10   2      141.22      131.31     10.48 o 
  -9  10   2       87.55       77.18     10.59 o 
  -8  10   2      401.13      395.06     16.94 o 
  -7  10   2       12.57       12.80      4.84 o 
  -6  10   2      270.78      231.23     12.12 o 
  -5  10   2      162.95      158.82     13.67 o 
  -4  10   2      447.98      420.57     13.25 o 
  -3  10   2      580.90      562.12     20.44 o 
  -2  10   2      178.73      163.72      9.22 o 
  -1  10   2      309.36      303.58     12.88 o 
   0  10   2      211.52      222.81      6.98 o 
   1  10   2       88.00       93.11      5.20 o 
   2  10   2      100.38      103.93      5.61 o 
   3  10   2      334.41      330.07     12.11 o 
   4  10   2      328.41      313.32     14.48 o 
   5  10   2        0.43       -1.47      3.42 o 
   6  10   2      443.86      419.74     14.61 o 
   7  10   2      266.39      234.50     15.42 o 
   8  10   2        1.08        6.11      4.34 o 
   9  10   2       59.21       48.58      6.73 o 
  10  10   2      141.65      121.12     13.06 o 
  11  10   2       58.50       58.22      7.54 o 
  12  10   2       31.89       28.37      9.75 o 
 -12  11   2        0.11       -5.79      8.98 o 
 -11  11   2        0.61       14.59      6.16 o 
 -10  11   2       83.00       84.46     10.54 o 
  -9  11   2       26.33       13.31      7.26 o 
  -8  11   2       78.43       73.62      9.92 o 
  -7  11   2       21.15       28.34      5.74 o 
  -6  11   2       44.40       42.55      9.78 o 
  -5  11   2       64.57       71.72      8.42 o 
  -4  11   2       48.65       46.83      6.52 o 
  -3  11   2     1226.53     1287.82     48.67 o 
  -2  11   2       44.37       38.19      4.26 o 
  -1  11   2       13.32        9.26      4.20 o 
   0  11   2       52.61       49.46      4.74 o 
   1  11   2     2628.98     2713.16     64.86 o 
   2  11   2      407.78      391.10     14.20 o 
   3  11   2      181.75      187.76     10.59 o 
   4  11   2      170.21      142.15     13.72 o 
   5  11   2       15.32        9.91      4.15 o 
   6  11   2      217.07      196.45     15.48 o 
   7  11   2        1.73       -0.33      3.88 o 
   8  11   2      106.87      107.83      8.82 o 
   9  11   2        9.92       15.79      4.95 o 
  10  11   2       16.19       18.68      5.13 o 
  11  11   2       37.38       37.28      6.60 o 
 -11  12   2        0.15       -2.59      6.23 o 
 -10  12   2        9.36       14.24      6.86 o 
  -9  12   2       10.34       20.93      6.43 o 
  -8  12   2      148.55      129.72     12.80 o 
  -7  12   2        0.16        4.27      4.91 o 
  -6  12   2        9.55        7.38      7.38 o 
  -5  12   2      162.44      180.35     11.37 o 
  -4  12   2      373.31      350.03     15.49 o 
  -3  12   2      218.90      252.84     12.40 o 
  -2  12   2      280.59      277.45     11.63 o 
  -1  12   2      173.05      176.51     22.53 o 
   0  12   2      225.39      220.63      9.08 o 
   1  12   2       68.02       81.97      8.65 o 
   2  12   2      181.41      172.63     14.06 o 
   3  12   2      260.81      304.75     17.05 o 
   4  12   2        0.42       -3.51      3.72 o 
   5  12   2       34.61       45.44      5.96 o 
   6  12   2      158.59      151.51      9.37 o 
   7  12   2       17.16       22.27      5.14 o 
   8  12   2       21.88       19.46      5.36 o 
   9  12   2        0.72        0.64      4.79 o 
  10  12   2        0.56        0.28      4.84 o 
  -9  13   2       32.62       40.56      7.82 o 
  -8  13   2       22.20        9.69      6.13 o 
  -7  13   2        1.46        9.83      5.72 o 
  -6  13   2        9.00        7.06      5.25 o 
  -5  13   2      173.39      177.34     11.73 o 
  -4  13   2        1.02       -5.06      5.35 o 
  -3  13   2        3.92        6.90      4.86 o 
  -2  13   2       14.32        5.67      4.68 o 
  -1  13   2       14.26        9.47      4.50 o 
   0  13   2       23.70       28.80      5.55 o 
   1  13   2        0.07       -1.81      4.32 o 
   2  13   2      137.79      115.24      9.00 o 
   3  13   2      233.64      227.43     12.32 o 
   4  13   2        9.62       12.38      5.23 o 
   5  13   2       50.12       38.83      6.07 o 
   6  13   2       80.71       74.59      7.33 o 
   7  13   2       18.54       19.08      5.48 o 
   8  13   2        7.58       11.91      5.37 o 
   9  13   2        0.87       12.52      6.86 o 
  -7  14   2        2.01        5.78      7.35 o 
  -6  14   2       10.22        4.06      7.53 o 
  -5  14   2        7.23       15.41      7.30 o 
  -4  14   2        5.02        9.10      5.65 o 
  -3  14   2       36.60       39.42      6.83 o 
  -2  14   2       22.80       19.32      7.21 o 
  -1  14   2      181.15      173.35     13.99 o 
   0  14   2        2.31        1.44      6.16 o 
   1  14   2       17.10       15.94      5.64 o 
   2  14   2       26.10       28.63      6.14 o 
   3  14   2        2.33        6.40      5.26 o 
   4  14   2        6.63        4.07      5.01 o 
   5  14   2        0.80       -1.65      5.08 o 
   6  14   2        4.25       -7.48      5.16 o 
   7  14   2       93.55       88.62     13.90 o 
  -5  15   2       11.97       15.99      7.37 o 
  -4  15   2       38.33       33.89      7.69 o 
  -3  15   2       36.69       41.49      9.53 o 
  -2  15   2        0.66        2.67      7.51 o 
  -1  15   2       16.12       21.27      8.25 o 
   0  15   2       18.72       21.49      8.36 o 
   1  15   2       45.87       39.68     11.82 o 
   2  15   2       19.73       34.84      7.09 o 
   3  15   2        4.89        4.55      5.99 o 
   4  15   2       10.80       15.91      6.53 o 
   5  15   2        9.47       10.52      6.48 o 
 -15   0   3      180.10      199.51     25.06 o 
 -13   0   3        2.07        8.48      9.29 o 
 -11   0   3       75.07       75.03     14.35 o 
  -9   0   3       48.80       71.83     12.27 o 
  -7   0   3      144.88      104.33     12.79 o 
  -5   0   3      365.44      292.68     20.45 o 
  -3   0   3     8711.38    10419.93    560.44 o 
  -1   0   3     1533.50     1437.81     80.53 o 
   1   0   3     2805.03     3114.06     86.10 o 
   3   0   3      105.77      134.74      6.65 o 
   5   0   3    20534.13    23600.36    808.27 o 
   7   0   3      412.19      446.53     31.60 o 
   9   0   3     2826.33     2727.49    155.19 o 
  11   0   3      151.03      168.57     20.52 o 
  13   0   3      362.69      408.45     35.32 o 
  15   0   3        2.76       19.93     15.09 o 
 -16   1   3       10.94        9.17      8.64 o 
 -15   1   3        7.40       14.27      8.25 o 
 -14   1   3       18.53       20.00      8.20 o 
 -13   1   3        1.22       -5.69      5.64 o 
 -12   1   3       72.52       69.19     12.83 o 
 -11   1   3       86.16       84.23     10.19 o 
 -10   1   3       79.88       79.89      9.43 o 
  -9   1   3     3535.35     3667.19    144.49 o 
  -8   1   3     3886.28     4477.58    174.29 o 
  -7   1   3        5.97        0.52      3.37 o 
  -6   1   3      230.02      281.67     14.65 o 
  -5   1   3      146.35       94.28     13.53 o 
  -4   1   3     5905.67     6240.77    238.68 o 
  -3   1   3        2.71        2.86      2.31 o 
  -2   1   3     5313.79     5189.21    283.89 o 
  -1   1   3     2854.42     2774.21     68.72 o 
   0   1   3     1572.67     1157.06    196.74 o 
   1   1   3       31.39       36.52      2.54 o 
   2   1   3     1471.35     1247.20     37.55 o 
   3   1   3     1004.36     1056.01     26.95 o 
   4   1   3     1026.06      860.65     22.54 o 
   5   1   3     1341.41     1456.91     37.34 o 
   6   1   3     1428.07     1822.33     55.46 o 
   7   1   3     2723.77     2910.37    115.43 o 
   8   1   3      650.71      588.11     28.07 o 
   9   1   3        0.74        0.31      3.58 o 
  10   1   3      332.93      325.45     19.34 o 
  11   1   3      290.19      301.96     19.30 o 
  12   1   3       10.58       25.02      7.27 o 
  13   1   3       12.66        2.80      6.20 o 
  14   1   3       57.27       66.40     17.10 o 
  15   1   3       29.10       26.63     12.53 o 
  16   1   3        4.31        5.94     11.36 o 
 -16   2   3        0.47        5.34      7.25 o 
 -15   2   3       36.09       37.92     10.09 o 
 -14   2   3      123.61      125.94     13.83 o 
 -13   2   3      229.75      209.56     16.78 o 
 -12   2   3       19.38       23.73     14.76 o 
 -11   2   3      222.80      227.56     15.83 o 
 -10   2   3       78.46       82.80     10.60 o 
  -9   2   3       73.31       64.27      7.86 o 
  -8   2   3     1209.63     1312.08     54.86 o 
  -7   2   3     4028.66     4388.10    170.30 o 
  -6   2   3       23.41       32.79      4.35 o 
  -5   2   3     1405.64     1322.56     41.33 o 
  -4   2   3      411.14      340.18     15.51 o 
  -3   2   3     5644.24     5524.35    162.26 o 
  -2   2   3    43560.56    33625.06   5814.33 o 
  -1   2   3     6542.25     6846.53    156.07 o 
   0   2   3     7955.61     9615.01    364.81 o 
   1   2   3        1.00        8.54      1.03 o 
   2   2   3      220.65      180.49      6.48 o 
   3   2   3      224.90      206.93      9.44 o 
   4   2   3      494.92      797.08     16.69 o 
   5   2   3       55.22       45.57      2.76 o 
   6   2   3     1078.08      890.83     28.42 o 
   7   2   3      599.67      612.61     20.81 o 
   8   2   3      895.13      852.15     38.11 o 
   9   2   3      381.66      371.40     20.47 o 
  10   2   3      660.53      663.82     32.52 o 
  11   2   3       50.60       54.23      9.23 o 
  12   2   3      555.28      535.15     29.21 o 
  13   2   3       77.79       93.02     12.43 o 
  15   2   3        0.09      -12.81      8.54 o 
  16   2   3        0.33        7.92      9.14 o 
 -16   3   3        0.53        7.80      9.11 o 
 -15   3   3       34.69       29.09      9.38 o 
 -14   3   3       82.42       97.30     10.19 o 
 -13   3   3      497.47      558.32     23.32 o 
 -12   3   3      383.52      401.18     18.02 o 
 -11   3   3      128.23      125.35      9.54 o 
 -10   3   3      348.06      363.70     15.70 o 
  -9   3   3     1109.23      989.48     47.91 o 
  -8   3   3       67.87       71.86      6.27 o 
  -7   3   3       49.46       46.91      5.00 o 
  -6   3   3     1644.69     1650.81     51.51 o 
  -5   3   3      179.12      151.45      7.23 o 
  -4   3   3     1428.88     1343.07     54.02 o 
  -3   3   3       33.65       34.69      1.94 o 
  -2   3   3       99.28      160.57      4.76 o 
  -1   3   3     5089.95     5498.55    187.50 o 
   0   3   3     2580.39     2319.94     68.16 o 
   1   3   3     1622.66     1795.35     95.64 o 
   2   3   3     7895.13     7754.49    315.54 o 
   3   3   3      949.59     1278.26     33.51 o 
   4   3   3      171.41      259.38      7.34 o 
   5   3   3     2421.04     2829.80     85.24 o 
   6   3   3     1000.10     1188.59     36.15 o 
   7   3   3      835.15      872.85     56.59 o 
   8   3   3      386.12      338.28     11.06 o 
   9   3   3      430.94      420.40     13.61 o 
  10   3   3       58.48       47.19      6.26 o 
  11   3   3      238.96      225.10     12.62 o 
  12   3   3      119.53      146.86     10.86 o 
  13   3   3       21.06       14.84      5.57 o 
  14   3   3        2.55       -2.68      5.84 o 
  15   3   3        1.60        6.33      8.59 o 
 -16   4   3       19.54       13.07     10.40 o 
 -15   4   3        2.85       -2.20      7.46 o 
 -14   4   3      105.26      109.12     13.47 o 
 -13   4   3       22.96        6.38      7.62 o 
 -12   4   3       28.29       12.90      5.54 o 
 -11   4   3       34.23       16.32      5.13 o 
 -10   4   3        0.06        0.93      3.71 o 
  -9   4   3       64.43       65.06      6.31 o 
  -8   4   3      202.46      179.31      9.61 o 
  -7   4   3      256.49      298.65     12.60 o 
  -6   4   3      285.00      309.73     12.57 o 
  -5   4   3        6.52        9.15      2.02 o 
  -4   4   3     2788.37     2607.25     66.44 o 
  -3   4   3        4.12        4.27      2.02 o 
  -2   4   3       16.48       19.08      1.92 o 
  -1   4   3      149.12      231.91      8.29 o 
   0   4   3       96.55       65.23      4.15 o 
   1   4   3      550.06      528.03     17.89 o 
   2   4   3     1782.60     1714.02     56.68 o 
   3   4   3      750.09      797.20     30.65 o 
   4   4   3     4075.43     4323.55    127.99 o 
   5   4   3      165.74      107.91      4.85 o 
   6   4   3      422.77      451.32     23.45 o 
   7   4   3        1.00        1.67      1.23 o 
   8   4   3      233.31      264.38      7.85 o 
   9   4   3      529.94      496.04     19.22 o 
  10   4   3       76.48       58.95     10.87 o 
  11   4   3       45.73       35.04      7.67 o 
  12   4   3       10.07        8.72      4.63 o 
  13   4   3       89.71       87.35     11.36 o 
  14   4   3       30.71       56.83     14.98 o 
  15   4   3        0.06       -0.42     11.67 o 
 -16   5   3       47.13       47.98     12.46 o 
 -15   5   3        1.76       -0.74      7.62 o 
 -14   5   3       63.04       55.08     10.81 o 
 -13   5   3       52.37       51.90      9.91 o 
 -12   5   3        8.38        4.00      6.68 o 
 -11   5   3      172.30      161.39     14.95 o 
 -10   5   3        0.29       -4.66      3.10 o 
  -9   5   3      164.53      175.43     11.04 o 
  -8   5   3      103.45       99.85      7.18 o 
  -7   5   3     2223.87     2359.60     73.22 o 
  -6   5   3     4867.45     5344.19    159.99 o 
  -5   5   3       89.99       81.64      7.13 o 
  -4   5   3      973.73     1104.69     29.53 o 
  -3   5   3     4671.43     5050.95    109.70 o 
  -2   5   3      233.96      163.31      5.04 o 
  -1   5   3      835.95      943.95     21.86 o 
   0   5   3     2214.47     2364.97     74.20 o 
   1   5   3     6062.95     7140.91    231.45 o 
   2   5   3      245.91      258.91     13.56 o 
   3   5   3      261.23      322.95     13.12 o 
   4   5   3       61.06      102.68      4.35 o 
   5   5   3      395.51      430.33     11.58 o 
   6   5   3      107.32      105.51      5.63 o 
   7   5   3       37.26       32.88      3.38 o 
   8   5   3      622.15      548.01     40.45 o 
   9   5   3      614.49      531.73     18.14 o 
  10   5   3      727.43      706.27     29.20 o 
  11   5   3      337.93      335.41     19.53 o 
  12   5   3      241.58      281.24     18.37 o 
  13   5   3        2.68        2.53      8.40 o 
  14   5   3       12.08       15.93     16.43 o 
  15   5   3        3.62       16.48     12.16 o 
 -15   6   3        0.96        7.26      9.10 o 
 -14   6   3       17.65       40.88     12.64 o 
 -13   6   3        1.27        1.08      6.93 o 
 -12   6   3       40.75       24.87      8.66 o 
 -11   6   3      205.17      187.36     15.75 o 
 -10   6   3      413.07      433.49     23.44 o 
  -9   6   3      173.95      159.85     15.76 o 
  -8   6   3       15.49       30.83      4.45 o 
  -7   6   3       47.68       44.38      4.67 o 
  -6   6   3      441.02      503.93     23.01 o 
  -5   6   3      146.45      157.10      8.20 o 
  -4   6   3      491.70      503.88     17.37 o 
  -3   6   3      365.02      369.32     12.22 o 
  -2   6   3        0.25        3.66      2.15 o 
  -1   6   3        1.59        2.21      1.29 o 
   0   6   3      252.21      229.35      6.89 o 
   1   6   3     1819.29     1955.70     43.92 o 
   2   6   3     2654.30     2918.20     80.66 o 
   3   6   3      106.95      106.28      6.75 o 
   4   6   3      580.32      680.46     21.80 o 
   5   6   3       78.99       75.64      3.99 o 
   6   6   3      858.78      885.94     29.32 o 
   7   6   3       37.19       39.71      5.71 o 
   8   6   3      291.67      222.43     12.17 o 
   9   6   3      217.80      212.12     17.50 o 
  10   6   3      761.92      827.29     36.54 o 
  11   6   3      166.58      178.39     14.84 o 
  12   6   3      150.70      183.91     20.97 o 
  13   6   3       14.65       20.67      8.51 o 
  14   6   3       32.03       53.71     11.43 o 
  15   6   3       19.44       29.37     23.87 o 
 -15   7   3        1.44        6.93     10.67 o 
 -14   7   3        2.47        3.37      8.21 o 
 -13   7   3       11.72       20.63      8.62 o 
 -12   7   3       16.47       17.03      7.95 o 
 -11   7   3       14.41       20.46      8.04 o 
 -10   7   3      897.85      931.49     48.74 o 
  -9   7   3        0.34       -8.18      5.76 o 
  -8   7   3       53.32       39.08      5.36 o 
  -7   7   3       88.26       98.34      8.02 o 
  -6   7   3       65.58       58.88      5.66 o 
  -5   7   3      591.50      617.41     17.18 o 
  -4   7   3      751.28      814.73     21.68 o 
  -3   7   3        5.65       11.00      2.73 o 
  -2   7   3     1399.85     1448.73     33.29 o 
  -1   7   3     2780.34     2957.04     71.69 o 
   0   7   3     2002.98     2223.98     58.63 o 
   1   7   3     1558.90     1712.51     38.89 o 
   2   7   3      968.84     1116.71     52.74 o 
   3   7   3      680.46      575.40     19.22 o 
   4   7   3       31.38       40.27      2.92 o 
   5   7   3       21.22       30.35      3.84 o 
   6   7   3     1130.78     1037.84     53.79 o 
   7   7   3      107.54      103.69      7.34 o 
   8   7   3      925.83      801.99     27.05 o 
   9   7   3     1978.74     2150.34    128.98 o 
  10   7   3      137.63      131.51      9.21 o 
  11   7   3      141.69      156.21     15.39 o 
  12   7   3      137.19      164.15     15.46 o 
  13   7   3       12.26       25.36      9.40 o 
  14   7   3       10.35       -6.40     17.44 o 
 -14   8   3        0.00        3.78      8.65 o 
 -13   8   3       28.99       29.23      9.91 o 
 -12   8   3       22.94       18.35      8.22 o 
 -11   8   3      223.20      226.20     29.26 o 
 -10   8   3       18.84        5.32     10.63 o 
  -9   8   3        5.02        2.57      3.37 o 
  -8   8   3       37.56       36.86      5.72 o 
  -7   8   3       24.40       23.95      6.82 o 
  -6   8   3       94.07       83.97      8.28 o 
  -5   8   3      264.81      264.23     10.09 o 
  -4   8   3        2.07        1.37      2.01 o 
  -3   8   3      155.40      142.00      7.80 o 
  -2   8   3      290.44      292.46      8.58 o 
  -1   8   3       32.18       35.60      2.90 o 
   0   8   3      538.62      633.33     18.09 o 
   1   8   3      182.90      146.60      5.72 o 
   2   8   3        5.75        4.21      2.76 o 
   3   8   3      420.87      485.02     11.42 o 
   4   8   3       70.08       65.31      5.11 o 
   5   8   3      299.90      284.11     10.45 o 
   6   8   3      627.52      682.69     21.30 o 
   7   8   3     1649.12     1577.50     57.39 o 
   8   8   3       23.73       20.31      4.46 o 
   9   8   3        8.89        4.37      4.42 o 
  10   8   3        7.86       12.68      4.56 o 
  11   8   3        3.43        2.83      7.12 o 
  12   8   3       38.54       37.49      9.65 o 
  13   8   3       56.80       81.84     10.68 o 
 -13   9   3       16.90        9.87     14.76 o 
 -12   9   3       46.43       37.07     10.22 o 
 -11   9   3        1.91       13.96      8.16 o 
 -10   9   3       34.65       30.31      6.21 o 
  -9   9   3        2.23       -5.77      3.85 o 
  -8   9   3       38.95       35.14      5.68 o 
  -7   9   3      571.48      589.23     21.80 o 
  -6   9   3       82.63       76.19      7.62 o 
  -5   9   3      893.36      860.45     23.34 o 
  -4   9   3       52.27       61.09      4.38 o 
  -3   9   3     2946.22     2711.47     79.38 o 
  -2   9   3       66.38       67.57      7.20 o 
  -1   9   3      202.50      198.62      6.92 o 
   0   9   3      638.40      653.87     16.85 o 
   1   9   3      130.29      124.55      5.62 o 
   2   9   3      287.22      319.19      8.57 o 
   3   9   3       57.85       91.92      6.09 o 
   4   9   3      236.71      250.93      9.85 o 
   5   9   3        3.63        2.47      3.15 o 
   6   9   3      206.24      196.95      9.26 o 
   7   9   3      350.26      361.17     16.65 o 
   8   9   3      127.49      119.29      7.75 o 
   9   9   3       40.03       37.35      5.28 o 
  10   9   3       46.84       43.63      5.75 o 
  11   9   3      136.04      126.35      8.80 o 
  12   9   3        6.88       -3.20      6.04 o 
  13   9   3       11.60        4.89      9.93 o 
 -13  10   3        0.19        5.86     12.34 o 
 -12  10   3        0.47        9.61      9.11 o 
 -11  10   3      221.30      251.41     20.41 o 
 -10  10   3        9.15       19.26      5.78 o 
  -9  10   3       63.30       56.02      7.21 o 
  -8  10   3       51.12       49.67      6.61 o 
  -7  10   3        3.50       -4.54      6.59 o 
  -6  10   3      596.56      543.52     22.23 o 
  -5  10   3     1669.76     1628.03     41.82 o 
  -4  10   3       62.85       72.88      5.15 o 
  -3  10   3       55.95       43.32      4.97 o 
  -2  10   3      155.78      148.81      7.02 o 
  -1  10   3     1948.98     2033.09     51.01 o 
   0  10   3       43.82       37.94      4.09 o 
   1  10   3       36.45       30.74      3.58 o 
   2  10   3        0.05       -2.48      3.43 o 
   3  10   3     1073.52     1057.28     39.39 o 
   4  10   3        0.01        1.20      3.36 o 
   5  10   3      270.65      260.90     10.79 o 
   6  10   3       13.93       21.39      6.11 o 
   7  10   3       19.15        7.27      5.03 o 
   8  10   3       13.31       17.13      4.48 o 
   9  10   3      154.26      141.37      8.93 o 
  10  10   3       24.56       28.45      5.15 o 
  11  10   3       86.64       80.83      8.40 o 
  12  10   3        4.33        9.71      7.70 o 
 -12  11   3        6.42       11.95      9.75 o 
 -11  11   3       64.14       47.77      7.95 o 
 -10  11   3       30.60       32.82      6.65 o 
  -9  11   3        3.02       -2.21      5.62 o 
  -8  11   3       64.33       66.79      7.68 o 
  -7  11   3       31.06       33.25      5.83 o 
  -6  11   3      249.23      258.57     13.25 o 
  -5  11   3      152.09      144.26      9.86 o 
  -4  11   3      176.04      171.64      9.19 o 
  -3  11   3     1473.28     1456.55     57.33 o 
  -2  11   3       51.45       49.98      5.37 o 
  -1  11   3       10.78        7.29      2.94 o 
   0  11   3      119.81      121.67      8.32 o 
   1  11   3      294.12      310.98     16.79 o 
   2  11   3      595.97      640.20     19.56 o 
   3  11   3     1135.98      947.45    146.99 o 
   4  11   3        2.44       -1.21      3.57 o 
   5  11   3       36.67       34.97      5.05 o 
   6  11   3      107.33       84.69      6.86 o 
   7  11   3      170.12      150.03      9.00 o 
   8  11   3       36.37       26.93      5.26 o 
   9  11   3       50.70       47.09      6.20 o 
  10  11   3        4.73        6.23      4.81 o 
  11  11   3       83.80       85.97      8.38 o 
 -11  12   3        1.06        1.49      6.70 o 
 -10  12   3        0.82       -4.34      5.46 o 
  -9  12   3        0.07        5.43      8.99 o 
  -8  12   3       94.62       98.98      9.61 o 
  -7  12   3       52.66       47.13      7.30 o 
  -6  12   3        7.74        6.07      4.98 o 
  -5  12   3       79.14       79.25      8.09 o 
  -4  12   3      432.89      453.44     20.37 o 
  -3  12   3       42.55       43.71      6.03 o 
  -2  12   3       25.58       39.17      5.59 o 
  -1  12   3      164.81      183.66      9.92 o 
   0  12   3       17.74       16.86      4.83 o 
   1  12   3      151.41      156.95     15.21 o 
   2  12   3        5.70        5.56      4.48 o 
   3  12   3        8.65        7.59      4.04 o 
   4  12   3       87.45       76.02      6.76 o 
   5  12   3       77.20       66.44      6.65 o 
   6  12   3       63.68       59.30      6.54 o 
   7  12   3       35.58       29.29      5.38 o 
   8  12   3        1.77        0.96      4.44 o 
   9  12   3       23.62       34.24      5.90 o 
  10  12   3       28.85       30.09      6.33 o 
  -9  13   3        3.43        4.82      6.18 o 
  -8  13   3        1.09        1.03      5.77 o 
  -7  13   3        0.00       -1.88      5.05 o 
  -6  13   3       25.64       24.04      6.31 o 
  -5  13   3        0.83        0.92      4.68 o 
  -4  13   3       12.90       -6.23      5.61 o 
  -3  13   3        4.03       -0.57      6.99 o 
  -2  13   3        0.27        2.73      5.17 o 
  -1  13   3        1.12        0.84      4.22 o 
   0  13   3      595.97      574.81     35.13 o 
   1  13   3      222.08      212.55     11.60 o 
   2  13   3       14.06       22.08      7.80 o 
   3  13   3      382.83      368.24     15.64 o 
   4  13   3        0.81        6.29      4.97 o 
   5  13   3       12.39        8.42      4.65 o 
   6  13   3       38.91       59.85      6.83 o 
   7  13   3        4.48        0.50      4.55 o 
   8  13   3       88.71      127.00     11.42 o 
  -7  14   3        0.41       -4.36      7.14 o 
  -6  14   3       17.30       10.11      7.52 o 
  -5  14   3        0.03        4.54      7.04 o 
  -4  14   3       30.33       21.69      7.77 o 
  -3  14   3       36.42       34.92      6.73 o 
  -2  14   3       78.39       86.97     10.93 o 
  -1  14   3       32.56       28.48      7.84 o 
   0  14   3       28.98       40.93      6.63 o 
   1  14   3       37.85       27.51      6.35 o 
   2  14   3       10.18       15.51     13.78 o 
   3  14   3      105.50      115.12     11.48 o 
   4  14   3        2.68       12.31      5.62 o 
   5  14   3        0.12        0.98      5.37 o 
   6  14   3       91.78       91.48      9.19 o 
   7  14   3        9.46       11.47      6.67 o 
  -5  15   3        8.19        1.05      8.47 o 
  -4  15   3       62.32       50.74     10.30 o 
  -3  15   3       26.49       26.90      8.93 o 
  -2  15   3       69.81       74.02     11.07 o 
  -1  15   3       18.67       13.02      8.03 o 
   0  15   3        3.15        9.18      8.89 o 
   1  15   3       19.59       16.94      6.43 o 
   2  15   3        4.18       14.37      6.34 o 
   3  15   3       31.02       31.60      6.96 o 
   4  15   3        0.15        3.31      5.77 o 
 -16   0   4       10.16       15.76     12.72 o 
 -14   0   4       28.36       20.37     11.08 o 
 -12   0   4       19.63       10.63      8.92 o 
 -10   0   4      153.71      186.79     19.71 o 
  -8   0   4       31.73       25.73      8.03 o 
  -6   0   4     1256.94     1090.33     64.17 o 
  -4   0   4     1206.97     1396.02     79.34 o 
   0   0   4    14606.13    15522.13    644.09 o 
   2   0   4     5204.60     5176.43    157.00 o 
   4   0   4        0.92        3.06      3.79 o 
   6   0   4       95.56       95.16      8.81 o 
   8   0   4       32.46       43.48      5.74 o 
  10   0   4       25.25       26.78      5.84 o 
  12   0   4      266.16      284.41     21.04 o 
  14   0   4       13.28       27.36     12.86 o 
  16   0   4        0.21       -4.24     17.55 o 
 -16   1   4       23.75       29.23      9.99 o 
 -15   1   4       20.25       31.24      9.51 o 
 -14   1   4        4.45       -2.68      6.59 o 
 -13   1   4        0.00       -2.24      6.01 o 
 -12   1   4       15.88       10.54      8.14 o 
 -11   1   4      177.35      165.11     16.32 o 
 -10   1   4      212.77      198.41     14.18 o 
  -9   1   4      517.00      475.17     24.23 o 
  -8   1   4        3.73       -6.08      4.05 o 
  -7   1   4        0.13       -1.37      3.72 o 
  -6   1   4      307.51      354.06     17.57 o 
  -5   1   4      128.55      138.88     13.83 o 
  -4   1   4     2942.24     2834.34    110.51 o 
  -3   1   4      252.42      248.20     10.57 o 
  -2   1   4    67388.08    72859.42   2120.02 o 
  -1   1   4        0.96       11.11      7.95 o 
   0   1   4    19446.54    20630.83    504.00 o 
   1   1   4       37.32       41.75      1.75 o 
   2   1   4        9.97        4.49      0.87 o 
   3   1   4       34.84       53.95      2.28 o 
   4   1   4     1646.62     1677.62     49.16 o 
   5   1   4     1305.66     1303.88     33.70 o 
   6   1   4     1126.18     1268.00     33.26 o 
   7   1   4      124.90      123.73      5.94 o 
   8   1   4      199.10      213.45      8.43 o 
   9   1   4      378.82      369.48     12.65 o 
  10   1   4      950.65      971.96     27.81 o 
  11   1   4       23.21       26.10      4.68 o 
  12   1   4       29.63       39.00      5.49 o 
  13   1   4       56.98       76.27      9.74 o 
  14   1   4       79.85       91.84     10.25 o 
  15   1   4        3.77       13.10     10.78 o 
 -16   2   4        6.69        6.34      7.38 o 
 -15   2   4      139.05      166.03     15.83 o 
 -14   2   4       14.66        5.21      7.43 o 
 -13   2   4        2.22       -2.24      6.85 o 
 -12   2   4       92.06      104.09     11.99 o 
 -11   2   4      181.78      169.53     13.78 o 
 -10   2   4       67.01       54.10      8.74 o 
  -9   2   4      154.91      118.03     10.50 o 
  -8   2   4      136.63      107.29      9.59 o 
  -7   2   4       26.81       30.20      5.66 o 
  -6   2   4       88.89      116.52      6.92 o 
  -5   2   4      518.80      552.70     19.21 o 
  -4   2   4     2645.63     2654.19     79.70 o 
  -3   2   4      784.02      591.05     22.76 o 
  -2   2   4     2403.59     2280.88     81.91 o 
  -1   2   4     5407.27     5695.08    182.08 o 
   0   2   4       44.38       59.06      2.50 o 
   1   2   4     2439.00     2083.50     51.88 o 
   2   2   4       71.97       84.11      3.16 o 
   3   2   4     2084.53     2104.31     46.10 o 
   4   2   4      557.65      459.68     18.62 o 
   5   2   4      192.97      164.14      7.44 o 
   6   2   4       22.22        4.23      1.96 o 
   7   2   4       23.97       15.43      2.63 o 
   8   2   4     1262.22     1213.25     32.65 o 
   9   2   4      587.82      640.52     19.21 o 
  10   2   4      955.64     1001.34     33.76 o 
  11   2   4      109.13       87.67     11.15 o 
  12   2   4      934.00      926.91     33.67 o 
  13   2   4       23.17       16.99      5.98 o 
  14   2   4        4.43       10.86      6.42 o 
  15   2   4        1.07        7.20      7.48 o 
 -16   3   4       37.61       18.84      9.86 o 
 -15   3   4      175.20      186.74     17.48 o 
 -14   3   4      140.34      124.90     11.35 o 
 -13   3   4      164.22      147.50     11.60 o 
 -12   3   4      400.85      371.93     17.23 o 
 -11   3   4      214.96      238.59     12.76 o 
 -10   3   4       52.54       59.09      6.70 o 
  -9   3   4       29.49       35.46      5.07 o 
  -8   3   4      103.42       97.17      7.77 o 
  -7   3   4      671.85      662.68     23.33 o 
  -6   3   4      794.92      843.23     28.26 o 
  -5   3   4       27.90       28.10      3.67 o 
  -4   3   4     1712.79     1674.63     51.80 o 
  -3   3   4     1645.35     1794.05     70.17 o 
  -2   3   4     1271.38     1191.35     42.85 o 
  -1   3   4     8103.40     8522.65    183.84 o 
   0   3   4      320.78      303.70     12.76 o 
   1   3   4     1520.59     1478.39     52.26 o 
   2   3   4        4.33        0.20      0.92 o 
   3   3   4      195.86      212.43      6.15 o 
   4   3   4      731.73      934.33     19.39 o 
   5   3   4      952.11      862.73     18.23 o 
   6   3   4       64.43      105.22      5.69 o 
   7   3   4      955.68     1002.66     23.01 o 
   8   3   4      825.46      853.31     20.95 o 
   9   3   4      254.02      272.47      8.92 o 
  10   3   4      199.21      166.25     10.49 o 
  11   3   4      401.85      422.35     32.83 o 
  12   3   4       75.21       72.14      6.97 o 
  13   3   4      223.18      249.16     12.39 o 
  14   3   4       64.75       98.45      8.89 o 
  15   3   4       13.37       27.96     14.28 o 
 -16   4   4       13.78       -3.65     12.34 o 
 -15   4   4       10.42        4.01      8.35 o 
 -14   4   4       29.93       26.53     13.05 o 
 -13   4   4      422.89      505.69     27.13 o 
 -12   4   4       30.40       16.71      5.69 o 
 -11   4   4      126.21      130.45      9.77 o 
 -10   4   4      170.61      167.63     11.25 o 
  -9   4   4      116.98      104.29      7.93 o 
  -8   4   4        9.96        6.15      3.30 o 
  -7   4   4      213.99      236.01     10.92 o 
  -6   4   4     1165.62     1302.61     41.77 o 
  -5   4   4      128.04      139.81     10.58 o 
  -4   4   4        5.80       16.82      2.43 o 
  -3   4   4     4507.00     4612.46    100.54 o 
  -2   4   4     1407.86     1508.60     40.44 o 
  -1   4   4     1649.79     1868.77     60.66 o 
   0   4   4       83.31       98.79      3.62 o 
   1   4   4       33.86       24.01      1.87 o 
   2   4   4     2050.08     1975.16     88.63 o 
   3   4   4     1772.82     1628.55     88.41 o 
   4   4   4      546.53      587.48     14.67 o 
   5   4   4      407.31      408.67     11.85 o 
   6   4   4        0.19        4.16      1.78 o 
   7   4   4     1817.17     1807.81     71.68 o 
   8   4   4      607.95      603.38     16.31 o 
   9   4   4       15.14        5.16      2.93 o 
  10   4   4     1362.40     1414.98     44.51 o 
  11   4   4      524.37      447.00     26.08 o 
  12   4   4       36.84       16.94      4.53 o 
  13   4   4       25.24       55.22      7.87 o 
  14   4   4        0.60       -5.90      5.67 o 
  15   4   4      105.60      184.20     20.43 o 
 -16   5   4        1.51      -11.91      8.99 o 
 -15   5   4        1.80       -8.62      8.01 o 
 -14   5   4      223.90      225.93     18.84 o 
 -13   5   4      153.17      147.62     15.02 o 
 -12   5   4       21.67       19.30      8.09 o 
 -11   5   4      143.37      153.88     14.06 o 
 -10   5   4      449.00      455.69     18.78 o 
  -9   5   4      122.31      113.13      8.28 o 
  -8   5   4      152.60      158.98      9.30 o 
  -7   5   4        3.07        0.09      2.95 o 
  -6   5   4      354.62      412.12     13.19 o 
  -5   5   4      165.25      132.90      8.40 o 
  -4   5   4     3063.61     3562.80     78.44 o 
  -3   5   4      900.08      839.50     21.68 o 
  -2   5   4      134.53      182.68      6.40 o 
  -1   5   4     1459.42     1539.80     42.00 o 
   0   5   4       21.05       19.42      4.68 o 
   1   5   4       64.99       92.66      4.67 o 
   2   5   4     1428.31     1551.54     69.00 o 
   3   5   4     1136.72     1303.14     53.06 o 
   4   5   4      235.80      219.19     13.62 o 
   5   5   4     1650.38     1712.58     44.78 o 
   6   5   4      784.29      866.98     31.85 o 
   7   5   4      774.78      658.02     18.98 o 
   8   5   4      792.50      792.38     20.26 o 
   9   5   4     2321.85     2584.73    120.75 o 
  10   5   4       46.70       42.80      6.64 o 
  11   5   4       67.05       82.39      8.35 o 
  12   5   4       36.15       38.29      8.89 o 
  13   5   4       43.19       59.82      8.35 o 
  14   5   4       36.37       52.44     11.56 o 
  15   5   4       32.13       60.68     14.62 o 
 -15   6   4        0.07       -4.86      8.68 o 
 -14   6   4        0.06        3.20     11.45 o 
 -13   6   4      143.54      148.26     23.46 o 
 -12   6   4       11.36        6.00      7.40 o 
 -11   6   4       35.91       46.91     10.63 o 
 -10   6   4        1.19        0.57     10.67 o 
  -9   6   4       54.99       57.43     10.26 o 
  -8   6   4       26.56       25.56      5.75 o 
  -7   6   4        0.87        2.16      2.52 o 
  -6   6   4        1.21        0.09      2.05 o 
  -5   6   4     2086.36     2014.22     52.50 o 
  -4   6   4      738.71      695.69     17.01 o 
  -3   6   4      712.17      647.33     20.43 o 
  -2   6   4       92.14       96.93      4.03 o 
  -1   6   4       21.31        7.19      1.66 o 
   0   6   4      402.61      479.80     16.93 o 
   1   6   4     4385.50     5133.93    158.35 o 
   2   6   4      317.55      254.79     11.76 o 
   3   6   4        8.53       19.49      2.34 o 
   4   6   4       30.17       22.93      2.49 o 
   5   6   4     1634.41     1549.65     38.60 o 
   6   6   4      158.27      139.66      9.96 o 
   7   6   4     2442.67     2386.47     54.54 o 
   8   6   4      189.94      203.09      8.06 o 
   9   6   4       26.09       20.19      5.66 o 
  10   6   4       31.39       25.58      4.39 o 
  11   6   4        1.64        2.16      4.91 o 
  12   6   4       30.27       32.19      6.76 o 
  13   6   4       28.95       31.49      7.48 o 
  14   6   4       33.23       42.83     15.69 o 
 -15   7   4        8.96        0.01      9.78 o 
 -14   7   4        0.86        0.43     11.12 o 
 -13   7   4       50.68       50.15     10.49 o 
 -12   7   4      178.09      201.36     17.40 o 
 -11   7   4      328.26      364.56     22.38 o 
 -10   7   4      179.13      165.89     15.32 o 
  -9   7   4       33.47       30.67      8.03 o 
  -8   7   4      233.86      194.09     40.56 o 
  -7   7   4        2.06       -1.37      2.92 o 
  -6   7   4        3.73        4.31      2.93 o 
  -5   7   4      174.39      168.23     12.43 o 
  -4   7   4     1834.49     1735.46     39.47 o 
  -3   7   4     3190.98     3175.22     91.74 o 
  -2   7   4        8.84       22.46      3.47 o 
  -1   7   4     1384.67     1442.24     60.31 o 
   0   7   4     1477.92     1519.69     35.81 o 
   1   7   4      186.57      168.96      7.94 o 
   2   7   4      736.56      858.72     22.76 o 
   3   7   4       29.31       45.77      3.32 o 
   4   7   4      164.69      139.01      5.56 o 
   5   7   4      132.31      132.86      7.65 o 
   6   7   4       93.57       94.23      4.94 o 
   7   7   4        0.24       -1.05      3.16 o 
   8   7   4       66.23       80.42      6.33 o 
   9   7   4       63.35       55.56      4.58 o 
  10   7   4        0.01       -3.42      5.02 o 
  11   7   4      129.07      117.34     10.37 o 
  12   7   4      100.88      129.84     14.70 o 
  13   7   4        0.45       -6.88      8.05 o 
  14   7   4        0.27       -4.31     10.65 o 
 -14   8   4        2.63        1.57      8.98 o 
 -13   8   4        4.44        6.92      8.31 o 
 -12   8   4       28.17       28.35      9.84 o 
 -11   8   4       36.59       21.82      9.59 o 
 -10   8   4      153.18      163.98     26.77 o 
  -9   8   4      195.32      204.95     18.78 o 
  -8   8   4        6.32        3.72      3.99 o 
  -7   8   4       11.33       10.09      4.18 o 
  -6   8   4      348.65      354.90     14.64 o 
  -5   8   4       27.98       33.23      3.41 o 
  -4   8   4       15.32       13.07      2.55 o 
  -3   8   4       74.23       72.90      3.89 o 
  -2   8   4      752.91      749.86     23.14 o 
  -1   8   4       67.08       67.40      4.26 o 
   0   8   4       37.84       34.21      3.08 o 
   1   8   4      287.43      300.18      9.09 o 
   2   8   4        5.20        1.86      1.82 o 
   3   8   4      212.35      203.56      7.56 o 
   4   8   4      195.97      216.97      8.48 o 
   5   8   4      152.56      142.64      7.37 o 
   6   8   4     1138.52     1109.55     44.77 o 
   7   8   4      594.03      537.60     17.11 o 
   8   8   4      751.25      750.29     22.37 o 
   9   8   4       58.86       42.67      9.44 o 
  10   8   4       34.81       27.90      6.16 o 
  11   8   4        1.40        2.60      4.20 o 
  12   8   4        0.30       -0.76      8.15 o 
  13   8   4       34.03       26.47     13.72 o 
 -13   9   4        0.62        0.31      8.75 o 
 -12   9   4       36.03       45.53     11.12 o 
 -11   9   4        5.51       11.90      8.23 o 
 -10   9   4      147.15      132.35     14.59 o 
  -9   9   4        8.96        4.08      6.10 o 
  -8   9   4        7.69        3.98      4.38 o 
  -7   9   4       30.85       30.24      5.24 o 
  -6   9   4       41.68       40.09      5.64 o 
  -5   9   4      345.30      305.01     10.47 o 
  -4   9   4     1312.25     1255.60     39.46 o 
  -3   9   4       10.70        6.25      2.68 o 
  -2   9   4       84.78       87.35      4.48 o 
  -1   9   4       32.18       34.74      3.27 o 
   0   9   4      126.58      136.98      5.99 o 
   1   9   4       11.83       16.98      3.44 o 
   2   9   4       89.67      122.88      7.06 o 
   3   9   4       34.78       47.59      5.07 o 
   4   9   4      177.75      193.92      8.73 o 
   5   9   4       26.89       18.93      5.08 o 
   6   9   4        5.16        1.76      3.52 o 
   7   9   4       22.13       27.63      4.51 o 
   8   9   4       31.71       35.10      5.05 o 
   9   9   4       42.34       32.76      5.09 o 
  10   9   4      129.83      161.14      9.23 o 
  11   9   4       18.52       12.64      5.82 o 
  12   9   4        3.81        9.28      9.22 o 
 -13  10   4       71.10       59.89     13.22 o 
 -12  10   4      216.75      259.94     27.14 o 
 -11  10   4       38.47       45.07     11.44 o 
 -10  10   4       35.26       27.82      6.47 o 
  -9  10   4        5.31        5.75      4.78 o 
  -8  10   4      215.72      259.66     26.82 o 
  -7  10   4       70.74       63.21     10.31 o 
  -6  10   4        4.25       -0.33      4.78 o 
  -5  10   4      282.85      249.80     11.52 o 
  -4  10   4       25.57       10.23      3.80 o 
  -3  10   4      115.28      103.54      6.88 o 
  -2  10   4      289.45      273.61     11.06 o 
  -1  10   4       35.63       45.25      4.60 o 
   0  10   4     1399.28     1306.11     31.11 o 
   1  10   4      795.71      762.08     21.80 o 
   2  10   4      361.60      404.76     17.58 o 
   3  10   4       83.22       70.96      5.90 o 
   4  10   4      239.19      254.50     10.89 o 
   5  10   4       46.72       51.22      5.52 o 
   6  10   4        0.10       -4.91      3.27 o 
   7  10   4      248.13      208.26      9.93 o 
   8  10   4      667.46      726.20     40.21 o 
   9  10   4      195.87      181.17     10.12 o 
  10  10   4        3.03       -0.60      4.81 o 
  11  10   4        4.20        7.22      5.91 o 
  12  10   4       54.46       54.83     12.81 o 
 -12  11   4       36.91       44.67     12.19 o 
 -11  11   4        3.84        7.96      9.12 o 
 -10  11   4       49.70       51.06     12.07 o 
  -9  11   4        0.02        3.08      4.90 o 
  -8  11   4        4.74       -6.08      4.06 o 
  -7  11   4        1.18        4.74      4.70 o 
  -6  11   4       41.66       42.03      6.42 o 
  -5  11   4       47.22       54.65      6.82 o 
  -4  11   4     1361.48     1362.15     35.95 o 
  -3  11   4       67.96       74.37      8.44 o 
  -2  11   4        0.57        1.03      3.51 o 
  -1  11   4      193.84      193.12      8.55 o 
   0  11   4      416.59      425.63     21.52 o 
   1  11   4       40.50       32.55      4.81 o 
   2  11   4      130.55      123.64      7.62 o 
   3  11   4        0.05        1.20      3.82 o 
   4  11   4       19.39       16.66      4.52 o 
   5  11   4        8.56        3.28      6.14 o 
   6  11   4       93.32       96.46      7.45 o 
   7  11   4      175.19      147.44      9.10 o 
   8  11   4        6.78       10.61      5.09 o 
   9  11   4       84.42       89.75      7.87 o 
  10  11   4       20.18       19.02      6.57 o 
  11  11   4       12.31       11.55      7.40 o 
 -10  12   4       37.64       50.57      8.19 o 
  -9  12   4        0.94       -2.59      5.85 o 
  -8  12   4      110.99       86.46      9.11 o 
  -7  12   4       24.84       26.04      8.62 o 
  -6  12   4       47.96       52.01      7.06 o 
  -5  12   4        0.54       -3.04      4.70 o 
  -4  12   4        2.27        1.73      4.41 o 
  -3  12   4      172.20      145.68     12.03 o 
  -2  12   4        8.95       10.67      4.42 o 
  -1  12   4       22.70       31.66      5.18 o 
   0  12   4      288.54      279.33     12.42 o 
   1  12   4       28.75       22.16      5.23 o 
   2  12   4      132.02      139.50      9.38 o 
   3  12   4       49.14       18.33      7.86 o 
   4  12   4      116.60      114.21      8.00 o 
   5  12   4       22.24       18.43      5.45 o 
   6  12   4      112.29      104.03      7.95 o 
   7  12   4      167.34      189.18     10.54 o 
   8  12   4       94.73       97.16      8.28 o 
   9  12   4       12.47        7.50      5.97 o 
  -9  13   4       31.68       40.90      8.67 o 
  -8  13   4        0.49        0.58      5.91 o 
  -7  13   4      120.79      120.27     12.12 o 
  -6  13   4       31.47       19.48      6.06 o 
  -5  13   4        0.02        8.59      5.72 o 
  -4  13   4        0.97       -3.98      5.06 o 
  -3  13   4       82.69       66.89      9.27 o 
  -2  13   4        5.32        0.15      4.49 o 
  -1  13   4       68.78       86.46      7.89 o 
   0  13   4       41.71       57.00      6.71 o 
   1  13   4        0.08       -2.29      4.40 o 
   2  13   4        0.00       -5.90      4.83 o 
   3  13   4       91.64      106.78     10.94 o 
   4  13   4       11.73       24.76      5.75 o 
   5  13   4       24.77       34.29      6.44 o 
   6  13   4        5.94        0.85      4.68 o 
   7  13   4       17.75        7.21      5.10 o 
   8  13   4       15.97        9.36      6.07 o 
  -7  14   4       21.74       20.17      9.85 o 
  -6  14   4        9.29       13.72      8.06 o 
  -5  14   4       49.28       56.11      9.88 o 
  -4  14   4        0.05       -6.04      6.39 o 
  -3  14   4      111.88      120.22     12.30 o 
  -2  14   4        7.18       11.92      6.96 o 
  -1  14   4      399.19      394.19     16.33 o 
   0  14   4        1.26        2.04      5.14 o 
   1  14   4       35.06       61.18      8.05 o 
   2  14   4        3.01        1.68      5.48 o 
   3  14   4        9.98       18.29      5.61 o 
   4  14   4        9.73        5.85      5.14 o 
   5  14   4        0.12        5.91      5.62 o 
   6  14   4      128.61      136.34     11.12 o 
  -4  15   4       10.93       17.81      9.59 o 
  -3  15   4       20.95       15.64      8.23 o 
  -2  15   4       12.84        9.56      7.97 o 
  -1  15   4       70.97       86.86     14.02 o 
   0  15   4        8.11       12.40      7.96 o 
   1  15   4       19.44       19.03      6.54 o 
   2  15   4        1.91        5.12      5.80 o 
   3  15   4        0.65       -2.27      5.59 o 
 -15   0   5      145.98      130.13     20.60 o 
 -13   0   5      487.60      552.41     41.57 o 
 -11   0   5      860.70      905.47     58.74 o 
  -9   0   5     3220.76     3278.94    183.89 o 
  -7   0   5        5.40        0.00      4.98 o 
  -5   0   5     2031.58     1916.98    108.34 o 
  -3   0   5     3102.75     2933.98    161.73 o 
  -1   0   5     8815.47     9577.88    334.93 o 
   1   0   5      718.59      542.33     19.95 o 
   3   0   5     1847.88     1882.00     66.91 o 
   5   0   5    14150.35    16375.57    561.63 o 
   7   0   5        9.64       11.17      3.66 o 
   9   0   5     1102.67      970.77     38.73 o 
  11   0   5       20.61       13.43      6.73 o 
  13   0   5        3.34        0.74      9.15 o 
  15   0   5       43.42       81.94     19.04 o 
 -16   1   5        0.00        3.10      8.57 o 
 -15   1   5       44.45       33.75      9.70 o 
 -14   1   5        5.50       -2.17      6.47 o 
 -13   1   5       94.78      106.14     12.32 o 
 -12   1   5       59.19       58.59     10.78 o 
 -11   1   5      583.34      628.48     31.13 o 
 -10   1   5        8.05        8.26      5.39 o 
  -9   1   5      502.88      484.41     24.53 o 
  -8   1   5      322.55      327.45     18.11 o 
  -7   1   5      486.83      420.43     21.08 o 
  -6   1   5        1.06        0.28      3.20 o 
  -5   1   5      262.28      294.45     24.50 o 
  -4   1   5      346.08      320.21     12.33 o 
  -3   1   5       60.39       33.32      5.29 o 
  -2   1   5     1418.72     1473.41    105.68 o 
  -1   1   5     3553.07     2645.50    284.99 o 
   0   1   5      687.85      441.46     11.84 o 
   1   1   5     1125.21      909.66     20.61 o 
   2   1   5      262.40      245.36      6.43 o 
   3   1   5      114.12       90.75      5.17 o 
   4   1   5    10195.17    11030.53    337.20 o 
   5   1   5      365.56      377.66     11.62 o 
   6   1   5      979.09     1004.04     26.92 o 
   7   1   5        0.81        0.19      2.11 o 
   8   1   5       30.12       32.43      3.63 o 
   9   1   5      166.12      165.78      7.91 o 
  10   1   5      119.16       93.23      6.44 o 
  11   1   5      991.10      974.04     28.37 o 
  12   1   5       58.60       82.74      8.77 o 
  13   1   5        1.79       10.00      5.64 o 
  14   1   5       18.41       29.77      9.43 o 
  15   1   5        8.47       22.31      9.90 o 
 -16   2   5        7.53       19.97      8.40 o 
 -15   2   5       75.91       80.34     10.20 o 
 -14   2   5      114.49      125.88     11.18 o 
 -13   2   5       40.54       39.83      9.12 o 
 -12   2   5        3.52       -2.00      6.10 o 
 -11   2   5       32.29       43.73      8.31 o 
 -10   2   5        4.16        4.91      5.47 o 
  -9   2   5      226.71      231.32     14.95 o 
  -8   2   5       80.95       90.97      7.11 o 
  -7   2   5        7.57        1.11      2.89 o 
  -6   2   5     3361.38     3272.18     99.04 o 
  -5   2   5      590.98      633.35     21.87 o 
  -4   2   5       12.30       17.83      3.16 o 
  -3   2   5      207.95      175.93      8.55 o 
  -2   2   5     3205.50     3158.27    182.17 o 
  -1   2   5        8.85        4.49      2.28 o 
   0   2   5     1196.80     1171.79     50.12 o 
   1   2   5    10560.82    10302.10    580.02 o 
   2   2   5       81.46       58.05      3.68 o 
   3   2   5     3069.63     2712.59     53.66 o 
   4   2   5      109.05      142.00      6.14 o 
   5   2   5     2142.45     2739.46     60.38 o 
   6   2   5      268.99      277.48     11.04 o 
   7   2   5     1149.71     1179.04     31.48 o 
   8   2   5        1.17        0.03      2.40 o 
   9   2   5      264.47      225.75      9.30 o 
  10   2   5        0.17        2.34      3.54 o 
  11   2   5        0.02       -0.34      4.33 o 
  12   2   5        0.00       -2.99      4.45 o 
  13   2   5        2.19        3.46      5.44 o 
  14   2   5        0.01        2.49      5.83 o 
  15   2   5       16.18       18.29      9.70 o 
 -16   3   5       13.02       23.71     20.52 o 
 -15   3   5       42.92       54.50     11.31 o 
 -14   3   5      219.78      236.92     15.02 o 
 -13   3   5      337.29      368.79     17.97 o 
 -12   3   5       61.97       56.85      7.60 o 
 -11   3   5        0.24        2.05      4.51 o 
 -10   3   5       27.91       30.39      5.48 o 
  -9   3   5       75.65       86.03      7.36 o 
  -8   3   5       26.07       27.87      4.58 o 
  -7   3   5      677.89      710.43     24.97 o 
  -6   3   5      250.57      229.94     10.62 o 
  -5   3   5       30.83       28.11      3.98 o 
  -4   3   5     1236.99     1193.47     38.00 o 
  -3   3   5      847.69      790.18     21.30 o 
  -2   3   5      283.98      229.00      7.55 o 
  -1   3   5     1285.00     1353.64     37.19 o 
   0   3   5     2311.97     2725.59     78.07 o 
   1   3   5     1126.44     1325.22     40.90 o 
   2   3   5     1187.36     1182.44     37.48 o 
   3   3   5      977.30      949.79     30.70 o 
   4   3   5       76.74       89.90      4.49 o 
   5   3   5       80.70       55.03      2.50 o 
   6   3   5      629.89      534.34     18.44 o 
   7   3   5      228.90      176.03      6.28 o 
   8   3   5      188.59      212.40      8.49 o 
   9   3   5      607.76      564.73     18.07 o 
  10   3   5      988.44     1065.17     30.80 o 
  11   3   5       98.74      100.06      7.45 o 
  12   3   5       51.05       40.90      5.74 o 
  13   3   5      148.28      165.32     10.33 o 
  14   3   5       43.57       64.95      9.14 o 
  15   3   5       24.03       45.86     12.20 o 
 -16   4   5       21.63       42.92     12.21 o 
 -15   4   5       54.34       47.26     11.13 o 
 -14   4   5       57.09       50.27     10.61 o 
 -13   4   5       60.74       40.47      9.60 o 
 -12   4   5       79.19       82.98     12.99 o 
 -11   4   5       62.84       70.17     10.32 o 
 -10   4   5        0.04        1.46      3.69 o 
  -9   4   5      691.88      748.44     27.13 o 
  -8   4   5      307.82      304.31     17.40 o 
  -7   4   5       37.26       30.06      4.58 o 
  -6   4   5      155.65      153.84      8.63 o 
  -5   4   5      321.82      271.85     12.98 o 
  -4   4   5      285.85      195.21      9.19 o 
  -3   4   5       45.89       37.50      2.88 o 
  -2   4   5     1638.03     1742.13     54.90 o 
  -1   4   5     3142.45     3259.82    105.39 o 
   0   4   5     6917.58     7562.49    228.15 o 
   1   4   5      224.17      282.09      7.75 o 
   2   4   5     1412.62     1507.86     48.22 o 
   3   4   5     1774.47     2079.79     63.80 o 
   4   4   5      212.33      158.13      8.76 o 
   5   4   5       60.60       58.04      3.48 o 
   6   4   5       41.75       47.38      4.96 o 
   7   4   5      106.04      101.49      4.95 o 
   8   4   5      538.77      534.32     21.09 o 
   9   4   5      898.42      962.95     28.01 o 
  10   4   5       11.51       25.97      4.58 o 
  11   4   5      114.53      101.11      7.59 o 
  12   4   5      160.72      206.28     11.08 o 
  13   4   5       52.42       46.40      9.72 o 
  14   4   5       28.80       50.56     10.42 o 
  15   4   5       61.95       69.19     13.57 o 
 -15   5   5       18.07       15.95      9.76 o 
 -14   5   5       19.40        3.07      8.14 o 
 -13   5   5       76.63       53.27     10.21 o 
 -12   5   5       41.44       57.30     10.09 o 
 -11   5   5      194.17      199.78     16.00 o 
 -10   5   5        3.48        4.41      5.30 o 
  -9   5   5        9.67        8.83      4.74 o 
  -8   5   5      115.76      104.61      7.72 o 
  -7   5   5      358.65      351.00     20.13 o 
  -6   5   5      270.19      286.39     12.65 o 
  -5   5   5        0.02       -0.46      2.08 o 
  -4   5   5       51.39       69.53      3.46 o 
  -3   5   5      222.94      247.32      7.59 o 
  -2   5   5      117.54       80.98      3.64 o 
  -1   5   5      753.58      758.84     20.05 o 
   0   5   5      525.19      581.18     18.45 o 
   1   5   5       44.96       48.65      3.62 o 
   2   5   5    10616.79    11902.81    536.22 o 
   3   5   5      881.85      845.17     61.95 o 
   4   5   5      154.51      159.97      5.81 o 
   5   5   5      885.84      956.81     23.07 o 
   6   5   5     1269.51     1232.56     39.07 o 
   7   5   5       10.14       10.82      2.60 o 
   8   5   5      107.87      102.16      7.38 o 
   9   5   5     1156.67     1230.69     30.17 o 
  10   5   5       57.59       54.35      5.43 o 
  11   5   5      361.20      364.28     16.33 o 
  12   5   5       82.31       91.45     11.76 o 
  13   5   5       10.03       -0.14      7.47 o 
  14   5   5        0.81       -7.38      7.65 o 
 -15   6   5        0.83        7.57      9.99 o 
 -14   6   5       98.89      106.70     14.45 o 
 -13   6   5      143.12      135.11     15.08 o 
 -12   6   5        3.49       -4.72      6.84 o 
 -11   6   5       79.24       75.86     24.87 o 
 -10   6   5      279.55      355.02     21.27 o 
  -9   6   5        1.22        1.73      5.28 o 
  -8   6   5      407.14      453.44     20.59 o 
  -7   6   5       98.39      111.49      7.85 o 
  -6   6   5      262.88      213.06     12.16 o 
  -5   6   5     2110.96     2125.61     55.40 o 
  -4   6   5      361.58      395.39     10.77 o 
  -3   6   5      329.86      316.98      9.45 o 
  -2   6   5      446.07      373.93     12.89 o 
  -1   6   5     1172.99     1254.13     65.27 o 
   0   6   5     2760.52     2946.68    104.70 o 
   1   6   5        3.26        8.36      2.64 o 
   2   6   5      682.84      664.56     19.57 o 
   3   6   5      220.16      231.60     13.91 o 
   4   6   5      252.72      275.33     10.41 o 
   5   6   5       49.67       58.71      3.86 o 
   6   6   5      104.76      115.30      5.53 o 
   7   6   5      185.09      199.57      9.18 o 
   8   6   5        3.61        1.66      3.01 o 
   9   6   5       95.10       90.48      8.37 o 
  10   6   5      132.33      118.42      7.52 o 
  11   6   5       18.73       18.28      7.65 o 
  12   6   5       15.17        9.50      7.54 o 
  13   6   5        8.23       -0.46      7.37 o 
  14   6   5        3.24        6.30      8.96 o 
 -14   7   5        8.56       22.98     10.53 o 
 -13   7   5       24.06       20.18      9.11 o 
 -12   7   5       14.31        4.89      9.26 o 
 -11   7   5      114.79      115.78     13.84 o 
 -10   7   5      152.05      166.64     15.21 o 
  -9   7   5      125.83      106.13     12.05 o 
  -8   7   5      501.54      516.06     37.55 o 
  -7   7   5      233.44      238.91     11.47 o 
  -6   7   5      383.29      337.25     39.45 o 
  -5   7   5       24.21       27.66      2.66 o 
  -4   7   5       74.27       68.85      3.78 o 
  -3   7   5      798.74      793.56     20.65 o 
  -2   7   5      264.60      225.38      7.21 o 
  -1   7   5      916.60      943.33     22.65 o 
   0   7   5        3.10        4.41      1.66 o 
   1   7   5       95.01       53.45      3.59 o 
   2   7   5      493.38      482.87     18.54 o 
   3   7   5        3.22        2.73      1.94 o 
   4   7   5       81.16       62.86      4.01 o 
   5   7   5        1.03       -0.10      2.16 o 
   6   7   5      502.59      515.64     14.37 o 
   7   7   5      866.55      765.04     22.09 o 
   8   7   5        0.02       -1.76      4.62 o 
   9   7   5       38.08       36.43      8.89 o 
  10   7   5        3.56       -4.70      3.54 o 
  11   7   5        4.10        1.35      6.75 o 
  12   7   5        0.07       -7.22      6.79 o 
  13   7   5        9.20       -2.80     10.86 o 
 -14   8   5        1.20       -2.01      8.96 o 
 -13   8   5        0.05        3.94      8.55 o 
 -12   8   5      157.52      145.98     16.07 o 
 -11   8   5      599.43      619.95     32.10 o 
 -10   8   5        0.49       -1.03      7.03 o 
  -9   8   5       94.58      101.43     15.84 o 
  -8   8   5       73.04       76.73      9.55 o 
  -7   8   5       22.48       22.15      4.71 o 
  -6   8   5       77.90       74.58      7.34 o 
  -5   8   5      802.66      742.68     20.68 o 
  -4   8   5        2.42        2.59      1.88 o 
  -3   8   5      257.90      257.62      8.05 o 
  -2   8   5       82.95       70.51      4.09 o 
  -1   8   5      323.84      296.56     16.09 o 
   0   8   5      635.65      637.31     27.72 o 
   1   8   5       17.20       21.20      2.78 o 
   2   8   5      195.60      190.98      7.07 o 
   3   8   5     1494.66     1431.64     50.65 o 
   4   8   5      392.91      387.33     16.70 o 
   5   8   5        2.90        3.13      3.16 o 
   6   8   5      364.51      362.80     18.79 o 
   7   8   5      184.71      157.61      8.24 o 
   8   8   5        5.93       -2.27      3.31 o 
   9   8   5      134.66      135.28      8.17 o 
  10   8   5        4.75        8.26      5.02 o 
  11   8   5        7.88       13.07      5.04 o 
  12   8   5        1.64        7.42      8.43 o 
  13   8   5       59.54       77.14     16.88 o 
 -13   9   5       79.72       79.44     14.30 o 
 -12   9   5        3.88       -4.18      8.23 o 
 -11   9   5        9.62        8.92      8.78 o 
 -10   9   5        8.96        8.61      8.15 o 
  -9   9   5       95.22      101.14     12.75 o 
  -8   9   5       13.12       13.12      4.72 o 
  -7   9   5       71.81       71.89      8.57 o 
  -6   9   5       87.47       81.03      7.30 o 
  -5   9   5        0.69        4.42      2.76 o 
  -4   9   5       47.93       51.10      4.42 o 
  -3   9   5      158.19      155.58      6.93 o 
  -2   9   5       44.06       39.91      5.99 o 
  -1   9   5      280.38      261.51      9.35 o 
   0   9   5      185.73      194.68      7.30 o 
   1   9   5     2541.90     2494.81     79.10 o 
   2   9   5      129.50      127.79      6.60 o 
   3   9   5      452.75      453.07     31.73 o 
   4   9   5       94.64       82.64      6.05 o 
   5   9   5        2.00        1.45      3.39 o 
   6   9   5      191.12      169.02      8.62 o 
   7   9   5        0.52       -1.65      3.45 o 
   8   9   5       39.03       43.70      6.71 o 
   9   9   5      268.95      244.33     13.19 o 
  10   9   5        8.21        4.72      4.75 o 
  11   9   5       72.16       83.37      8.84 o 
  12   9   5        2.11       -1.94      9.75 o 
 -12  10   5       19.44        1.45      9.20 o 
 -11  10   5       15.23       16.86      9.30 o 
 -10  10   5       27.97       13.67      9.63 o 
  -9  10   5        3.89        1.24      4.83 o 
  -8  10   5        0.04        0.30      4.77 o 
  -7  10   5       62.25       74.27     10.35 o 
  -6  10   5       45.18       41.05      6.20 o 
  -5  10   5      420.83      433.79     24.21 o 
  -4  10   5      298.45      310.83     11.01 o 
  -3  10   5      592.57      582.78     17.31 o 
  -2  10   5       76.63       73.58      5.40 o 
  -1  10   5      811.01      843.69     23.44 o 
   0  10   5        0.49        0.02      2.83 o 
   1  10   5      933.24      952.32     38.24 o 
   2  10   5        0.13       -1.52      3.62 o 
   3  10   5      501.23      510.14     37.55 o 
   4  10   5      447.63      423.83     19.24 o 
   5  10   5      200.06      199.15      9.57 o 
   6  10   5        2.79       -2.20      3.46 o 
   7  10   5      104.54       95.68      7.23 o 
   8  10   5        2.67        1.62      4.93 o 
   9  10   5      126.87      160.88     11.48 o 
  10  10   5       30.35       33.16      6.70 o 
  11  10   5      147.97      134.09     11.31 o 
 -11  11   5       57.87       73.47     25.58 o 
 -10  11   5       33.19       39.50     11.03 o 
  -9  11   5       48.14       50.27      7.60 o 
  -8  11   5        3.98        5.65      5.43 o 
  -7  11   5      237.71      262.50     13.86 o 
  -6  11   5      137.99      146.22     10.36 o 
  -5  11   5        0.04       -3.12      2.86 o 
  -4  11   5      184.54      180.70     12.36 o 
  -3  11   5       12.19        7.01      3.86 o 
  -2  11   5       82.00       76.20      8.00 o 
  -1  11   5      220.97      230.54      9.46 o 
   0  11   5      126.04      126.93      8.37 o 
   1  11   5       32.15       41.70      5.06 o 
   2  11   5      574.56      612.02     18.95 o 
   3  11   5       10.12       23.75      4.72 o 
   4  11   5       41.79       39.24      5.30 o 
   5  11   5       11.81        7.65      3.99 o 
   6  11   5      233.77      217.97     13.49 o 
   7  11   5       20.39       17.22      5.82 o 
   8  11   5       61.03       60.39      8.03 o 
   9  11   5        2.36        5.99      5.62 o 
  10  11   5       35.81       53.33      8.50 o 
 -10  12   5        5.39       12.89      9.66 o 
  -9  12   5        1.80        3.93      5.65 o 
  -8  12   5        0.70       -2.52      6.17 o 
  -7  12   5      391.80      384.77     17.56 o 
  -6  12   5       60.79       54.00      7.34 o 
  -5  12   5        5.88        3.66      5.09 o 
  -4  12   5      268.45      264.88     10.64 o 
  -3  12   5      176.98      159.10     11.90 o 
  -2  12   5        6.34        3.60      4.19 o 
  -1  12   5      193.84      183.68     14.15 o 
   0  12   5      415.01      460.60     38.54 o 
   1  12   5      110.17      128.47      9.03 o 
   2  12   5      140.97      156.21      9.93 o 
   3  12   5      287.18      276.35     11.71 o 
   4  12   5      466.90      500.78     18.32 o 
   5  12   5       43.57       49.68      9.38 o 
   6  12   5       10.89        9.68      5.00 o 
   7  12   5      105.24      107.95     10.09 o 
   8  12   5       12.86       20.73      7.53 o 
   9  12   5        3.25       -3.43      5.67 o 
  -9  13   5        0.05        0.24      6.06 o 
  -8  13   5       10.89       15.64      6.55 o 
  -7  13   5       36.31       32.94     13.30 o 
  -6  13   5       56.45       45.41      7.58 o 
  -5  13   5        3.55       -4.60      4.81 o 
  -4  13   5       47.00       36.26      7.76 o 
  -3  13   5        0.83       -2.89      5.32 o 
  -2  13   5      139.90      139.66      9.24 o 
  -1  13   5        3.93       15.77      5.09 o 
   0  13   5      227.88      241.56     12.14 o 
   1  13   5       13.21       17.06      5.41 o 
   2  13   5      118.61      121.37      9.39 o 
   3  13   5        1.67        1.39      5.64 o 
   4  13   5       18.28       18.35      5.61 o 
   5  13   5       22.53       17.03      6.04 o 
   6  13   5        2.52       -4.39      5.29 o 
   7  13   5       27.65       29.88      7.32 o 
  -7  14   5        0.38       -8.79     12.05 o 
  -6  14   5        3.02        5.68      7.48 o 
  -5  14   5       79.19       66.56     16.62 o 
  -4  14   5       17.70        4.46      7.09 o 
  -3  14   5       15.07       22.42      7.83 o 
  -2  14   5       96.21       82.69     10.95 o 
  -1  14   5        3.04       -1.69      4.87 o 
   0  14   5      218.00      236.35     17.89 o 
   1  14   5       46.28       39.89     10.42 o 
   2  14   5       18.73       21.12      5.97 o 
   3  14   5        8.84       13.49      5.89 o 
   4  14   5        1.34        9.33      6.07 o 
   5  14   5        9.26       -2.99      7.27 o 
  -3  15   5       14.49       25.48      9.30 o 
  -2  15   5      161.86      158.68     19.52 o 
  -1  15   5       71.07       65.62     21.90 o 
   0  15   5        8.11        6.73      7.74 o 
   1  15   5        0.53        7.68      6.63 o 
   2  15   5       81.14       93.35      9.44 o 
 -16   0   6       63.44       83.58     19.18 o 
 -14   0   6        1.47       18.81     11.15 o 
 -12   0   6        9.48        6.69      9.07 o 
 -10   0   6       77.87       89.83     15.39 o 
  -8   0   6       75.11       56.66     11.45 o 
  -6   0   6       60.92      104.77     13.09 o 
  -4   0   6     1374.66     1351.77     78.60 o 
  -2   0   6     9661.21    10476.93    367.90 o 
   0   0   6      169.35      182.06     19.87 o 
   2   0   6      247.60      366.79     11.41 o 
   4   0   6     2662.71     2888.63    102.10 o 
   6   0   6     1651.54     1558.35     57.15 o 
   8   0   6       11.37        8.42      4.08 o 
  10   0   6      644.08      602.39     52.72 o 
  12   0   6      325.83      426.27     21.99 o 
  14   0   6       26.19       31.31     14.43 o 
 -16   1   6       41.38       33.15     10.56 o 
 -15   1   6       67.44       74.40     11.98 o 
 -14   1   6      106.33      119.98     13.98 o 
 -13   1   6       14.81        9.44      7.15 o 
 -12   1   6        5.48       -4.42      5.75 o 
 -11   1   6      101.58      101.99     11.70 o 
 -10   1   6       30.96       42.38      7.81 o 
  -9   1   6       88.41       86.26     20.60 o 
  -8   1   6        1.61        1.08      5.39 o 
  -7   1   6      386.56      442.18     22.32 o 
  -6   1   6      232.40      187.74     12.17 o 
  -5   1   6      229.52      227.09     10.33 o 
  -4   1   6      892.47      740.53     24.89 o 
  -3   1   6        1.32        1.22      3.55 o 
  -2   1   6       36.82       37.80     14.58 o 
  -1   1   6        6.14        1.49      2.82 o 
   0   1   6     1961.07     1527.44     34.14 o 
   1   1   6       29.59       28.71      2.09 o 
   2   1   6      137.31      120.96      3.92 o 
   3   1   6       97.56      108.04      3.82 o 
   4   1   6       10.49       35.13      2.28 o 
   5   1   6     4627.18     5192.72    127.64 o 
   6   1   6      151.54      151.90      6.65 o 
   7   1   6      194.81      228.26      8.64 o 
   8   1   6      429.05      423.78     13.76 o 
   9   1   6       76.95       56.06      5.09 o 
  10   1   6       44.03       33.52      4.56 o 
  11   1   6        7.00        2.42      3.54 o 
  12   1   6        3.04        2.06      4.69 o 
  13   1   6       10.90       24.63      6.89 o 
  14   1   6        0.32       -2.17      7.51 o 
  15   1   6       30.96       50.74     12.30 o 
 -16   2   6        5.20        8.46      8.29 o 
 -15   2   6       13.65       13.34      7.33 o 
 -14   2   6        0.31       10.66      6.17 o 
 -13   2   6       15.24       11.77      5.91 o 
 -12   2   6       55.54       59.13      9.13 o 
 -11   2   6       18.94       10.89      6.11 o 
 -10   2   6      125.68       99.79     11.06 o 
  -9   2   6      589.46      547.34     21.17 o 
  -8   2   6      291.93      274.17     12.65 o 
  -7   2   6       52.65       49.36      5.56 o 
  -6   2   6       51.94       69.37      6.16 o 
  -5   2   6     1205.83     1127.08     43.97 o 
  -4   2   6     3395.53     3081.31     93.86 o 
  -3   2   6      155.04      165.39      8.15 o 
  -2   2   6      433.30      466.23     13.71 o 
  -1   2   6     3962.57     4594.85    133.94 o 
   0   2   6     1299.52     1051.58     34.62 o 
   1   2   6       15.06       19.58      2.10 o 
   2   2   6      956.83      891.42     20.56 o 
   3   2   6      962.19     1091.40     24.96 o 
   4   2   6       73.93       84.99      3.04 o 
   5   2   6      723.53      640.55     14.00 o 
   6   2   6     1345.47     1362.50     28.14 o 
   7   2   6       20.53       19.34      3.05 o 
   8   2   6      136.35      141.85      9.00 o 
   9   2   6       52.25       58.98      5.54 o 
  10   2   6        6.98        6.02      4.55 o 
  11   2   6        6.53        1.89      5.55 o 
  12   2   6       27.94       47.68      7.16 o 
  13   2   6        0.02       -0.47      5.43 o 
  14   2   6        3.39        4.24      6.27 o 
  15   2   6       38.35       41.79     15.76 o 
 -16   3   6        4.62        2.01      9.68 o 
 -15   3   6        7.06       -0.78      8.09 o 
 -14   3   6       12.23       10.54      7.86 o 
 -13   3   6      136.80      154.63     11.99 o 
 -12   3   6        0.27       -5.63      4.76 o 
 -11   3   6      231.27      216.72     12.51 o 
 -10   3   6      230.81      199.49     11.65 o 
  -9   3   6      415.95      396.40     16.96 o 
  -8   3   6      395.21      405.42     16.72 o 
  -7   3   6      150.16      126.60      8.40 o 
  -6   3   6        0.96        5.26      3.46 o 
  -5   3   6      313.10      294.16     12.60 o 
  -4   3   6      933.97      826.84     27.83 o 
  -3   3   6     1104.05     1048.95     27.95 o 
  -2   3   6     2468.22     2314.22     53.42 o 
  -1   3   6     2019.99     1975.79     75.20 o 
   0   3   6        1.14        0.20      1.52 o 
   1   3   6       84.68      112.70      4.33 o 
   2   3   6      924.98      837.35     27.24 o 
   3   3   6     4115.13     4424.03    109.87 o 
   4   3   6     2115.07     2494.95     80.91 o 
   5   3   6        6.86        6.17      1.29 o 
   6   3   6      303.45      266.90     10.90 o 
   7   3   6     1438.24     1333.98     30.76 o 
   8   3   6       17.29       25.70      2.90 o 
   9   3   6     3145.95     3088.38    137.40 o 
  10   3   6      216.46      215.47     10.13 o 
  11   3   6       91.43       60.12      7.73 o 
  12   3   6       36.62       33.62      6.98 o 
  13   3   6        2.15       -4.00      5.06 o 
  14   3   6        1.83       -6.79      6.33 o 
 -16   4   6       56.13       41.42     16.54 o 
 -15   4   6      191.95      171.67     17.45 o 
 -14   4   6        2.16       -1.13      7.61 o 
 -13   4   6       10.34        1.57      7.25 o 
 -12   4   6        0.39       -3.27      5.15 o 
 -11   4   6      187.14      196.41     12.41 o 
 -10   4   6       17.32       17.70      5.05 o 
  -9   4   6       84.71       87.77      7.84 o 
  -8   4   6        5.47        6.34      4.34 o 
  -7   4   6       22.88       35.58      5.02 o 
  -6   4   6      370.17      389.92     25.94 o 
  -5   4   6      264.91      256.82     21.91 o 
  -4   4   6     1328.12     1411.16     44.97 o 
  -3   4   6     1289.60     1132.56     30.47 o 
  -2   4   6        3.08        6.00      1.53 o 
  -1   4   6       74.50       91.12      5.00 o 
   0   4   6       22.72       37.24      2.40 o 
   1   4   6       12.53       11.70      1.59 o 
   2   4   6     1010.22     1125.42     30.22 o 
   3   4   6      100.06      108.29      5.64 o 
   4   4   6        9.90        6.02      1.81 o 
   5   4   6     2218.57     1997.44     58.22 o 
   6   4   6      168.88      142.63      5.57 o 
   7   4   6      168.75      145.03      8.73 o 
   8   4   6     1124.35     1094.34     29.10 o 
   9   4   6      759.29      794.26     24.04 o 
  10   4   6       30.91       25.13      5.84 o 
  11   4   6       33.79       19.26      5.77 o 
  12   4   6        0.90       -2.48      4.56 o 
  13   4   6        0.91       -4.18      6.38 o 
  14   4   6       22.05       11.86      8.86 o 
 -15   5   6       33.17       43.07     11.63 o 
 -14   5   6        6.60       -1.38      7.97 o 
 -13   5   6        8.47       -4.82      7.21 o 
 -12   5   6       29.76       32.37      8.21 o 
 -11   5   6        0.33        1.93      6.04 o 
 -10   5   6       76.93       70.21      7.39 o 
  -9   5   6        4.31       -0.06      3.00 o 
  -8   5   6      294.05      297.76     13.84 o 
  -7   5   6        7.50       11.26      3.98 o 
  -6   5   6      110.92      108.19      9.99 o 
  -5   5   6        0.94       -0.16      4.89 o 
  -4   5   6      459.15      511.71     19.43 o 
  -3   5   6      386.62      386.30     14.12 o 
  -2   5   6      168.93      135.13      5.04 o 
  -1   5   6      563.64      471.13     12.16 o 
   0   5   6      161.67      249.78      9.49 o 
   1   5   6      422.63      396.09     10.78 o 
   2   5   6     1704.10     1716.66     57.37 o 
   3   5   6      185.42      187.16      6.80 o 
   4   5   6       38.53       44.26      3.84 o 
   5   5   6      860.03      822.95     37.36 o 
   6   5   6      757.81      711.32     19.87 o 
   7   5   6      204.83      209.77      8.60 o 
   8   5   6        3.69        5.85      5.30 o 
   9   5   6      467.64      492.56     15.62 o 
  10   5   6      162.55      166.78     14.48 o 
  11   5   6       17.66       13.16      9.93 o 
  12   5   6       71.09       71.76     13.46 o 
  13   5   6       13.33       11.03      7.84 o 
  14   5   6        5.57       13.65      9.51 o 
 -15   6   6        1.95        1.54     10.07 o 
 -14   6   6       20.72       15.53     12.34 o 
 -13   6   6       83.96      111.45     14.08 o 
 -12   6   6      278.02      308.18     31.12 o 
 -11   6   6       12.00       14.39      7.64 o 
 -10   6   6       29.38       42.90     10.04 o 
  -9   6   6       62.81       67.86     10.04 o 
  -8   6   6      228.88      216.15     11.94 o 
  -7   6   6      199.14      241.60     12.27 o 
  -6   6   6      328.72      338.36     14.87 o 
  -5   6   6      541.36      551.27     16.95 o 
  -4   6   6      321.35      367.31     14.80 o 
  -3   6   6        0.93       -0.50      1.62 o 
  -2   6   6      214.25      254.59     10.42 o 
  -1   6   6        2.07        7.37      1.99 o 
   0   6   6      183.39      202.66      9.05 o 
   1   6   6       39.56       31.14      2.68 o 
   2   6   6        2.52        2.87      1.54 o 
   3   6   6     1217.94     1222.03     62.79 o 
   4   6   6      232.89      250.77      8.00 o 
   5   6   6       13.11        6.00      2.24 o 
   6   6   6        0.06        1.36      2.47 o 
   7   6   6        9.79       10.32      2.94 o 
   8   6   6      216.22      208.84      8.21 o 
   9   6   6      148.31      151.20     19.34 o 
  10   6   6       10.21       10.22      4.81 o 
  11   6   6        5.60       24.86     10.82 o 
  12   6   6        3.14       18.25      7.73 o 
  13   6   6       13.80       21.05      9.66 o 
 -14   7   6       51.88       57.31     15.47 o 
 -13   7   6       23.00       35.65     10.45 o 
 -12   7   6        0.01       -5.84      7.12 o 
 -11   7   6      161.19      147.29     24.20 o 
 -10   7   6      147.59      152.41     15.18 o 
  -9   7   6       41.91       38.31      8.40 o 
  -8   7   6        5.42        2.34      5.88 o 
  -7   7   6        1.42       -2.85      5.36 o 
  -6   7   6      379.52      406.82     19.21 o 
  -5   7   6      563.94      612.35     18.26 o 
  -4   7   6       40.36       46.80      3.39 o 
  -3   7   6        0.66        0.88      1.81 o 
  -2   7   6      266.18      335.73      9.70 o 
  -1   7   6      968.74     1025.51     55.65 o 
   0   7   6      747.47      801.27     25.58 o 
   1   7   6       17.49       16.13      3.16 o 
   2   7   6       90.03      101.55      5.35 o 
   3   7   6      171.63      152.72      7.91 o 
   4   7   6      247.83      274.01     13.93 o 
   5   7   6      476.78      529.57     16.22 o 
   6   7   6      305.13      277.02     13.03 o 
   7   7   6     1662.37     1631.38     60.49 o 
   8   7   6      232.83      218.65     11.54 o 
   9   7   6        2.84        1.53      3.55 o 
  10   7   6       38.92       31.62      6.62 o 
  11   7   6       40.90       43.48      9.84 o 
  12   7   6       53.72       72.67     13.38 o 
  13   7   6       28.29       34.41     11.27 o 
 -14   8   6        0.23      -10.39      8.50 o 
 -13   8   6       19.63        7.22      9.20 o 
 -12   8   6      309.97      323.74     23.45 o 
 -11   8   6       75.19       97.77     13.54 o 
 -10   8   6        6.04       -3.70      7.06 o 
  -9   8   6       15.65       11.50      7.23 o 
  -8   8   6      394.89      435.38     38.78 o 
  -7   8   6      302.12      335.63     14.61 o 
  -6   8   6      183.82      171.57     11.02 o 
  -5   8   6        0.93        1.04      2.50 o 
  -4   8   6        0.91        5.09      2.11 o 
  -3   8   6       37.61       31.66      3.04 o 
  -2   8   6       57.19       68.54      4.11 o 
  -1   8   6      163.70      174.08      6.49 o 
   0   8   6        0.49        5.05      2.15 o 
   1   8   6     1292.84     1403.43     48.48 o 
   2   8   6      557.93      563.58     17.55 o 
   3   8   6      394.32      396.53     13.60 o 
   4   8   6       94.28      122.97      6.33 o 
   5   8   6      903.19      821.58     23.26 o 
   6   8   6       87.89       69.02      5.72 o 
   7   8   6      717.46      694.91     44.80 o 
   8   8   6        3.35        4.99      4.26 o 
   9   8   6      132.05      135.97      9.81 o 
  10   8   6       13.23       17.95      5.74 o 
  11   8   6       69.00       75.49      8.29 o 
  12   8   6       17.68       28.72     10.55 o 
 -13   9   6        3.62        6.58      9.72 o 
 -12   9   6        1.75       17.84     13.05 o 
 -11   9   6       20.78       14.43      9.43 o 
 -10   9   6      272.45      273.58     21.04 o 
  -9   9   6        4.88       -9.27      6.18 o 
  -8   9   6        0.41       -6.33      4.22 o 
  -7   9   6       28.00       28.29      5.51 o 
  -6   9   6      370.30      421.44     14.02 o 
  -5   9   6      624.51      664.97     16.71 o 
  -4   9   6       74.03       73.89      5.19 o 
  -3   9   6        4.58        1.01      3.10 o 
  -2   9   6       81.78       85.35      4.90 o 
  -1   9   6      364.93      393.91     17.49 o 
   0   9   6       17.76       24.88      4.59 o 
   1   9   6      224.63      206.09      7.84 o 
   2   9   6       22.08       16.74      3.20 o 
   3   9   6       53.95       49.19      7.22 o 
   4   9   6       80.45       82.08      6.11 o 
   5   9   6      222.10      227.43      9.94 o 
   6   9   6       20.14       29.22      4.54 o 
   7   9   6      257.10      207.58     11.82 o 
   8   9   6        0.75       -0.17      4.29 o 
   9   9   6       17.90        6.96      7.98 o 
  10   9   6      112.61       95.80     13.08 o 
  11   9   6        7.86        3.04      5.44 o 
  12   9   6       38.54       55.41     16.43 o 
 -12  10   6      117.64      136.92     17.17 o 
 -11  10   6        0.05       -6.40      8.23 o 
 -10  10   6       81.90       84.13     13.18 o 
  -9  10   6       12.52       -1.15     16.99 o 
  -8  10   6      161.57      153.38     10.65 o 
  -7  10   6       71.47       84.68      8.11 o 
  -6  10   6      256.82      234.14     12.37 o 
  -5  10   6      200.26      215.64      9.54 o 
  -4  10   6       96.44       98.65      6.18 o 
  -3  10   6       83.25       95.99      6.51 o 
  -2  10   6       16.54       10.35      3.57 o 
  -1  10   6       55.77       54.53      4.89 o 
   0  10   6      109.87      111.37      6.00 o 
   1  10   6       19.10       25.11      3.55 o 
   2  10   6       76.28       90.18      6.24 o 
   3  10   6        4.41        5.73      3.48 o 
   4  10   6      246.68      249.51     10.38 o 
   5  10   6      106.93      106.45     10.04 o 
   6  10   6       22.23       13.16      4.87 o 
   7  10   6       22.61       11.26      5.38 o 
   8  10   6       53.44       38.77      6.66 o 
   9  10   6      128.23      137.14     12.94 o 
  10  10   6       10.51        8.03      6.76 o 
  11  10   6        0.46       -1.54      5.86 o 
 -11  11   6        7.25        0.71      9.38 o 
 -10  11   6       43.15       55.77     12.17 o 
  -9  11   6       40.94       45.67      7.84 o 
  -8  11   6       24.06       15.19      5.77 o 
  -7  11   6       15.84       19.78      8.51 o 
  -6  11   6       10.04       19.99      5.61 o 
  -5  11   6      208.14      217.86     11.78 o 
  -4  11   6        8.05        4.76      4.93 o 
  -3  11   6       26.04       31.62      4.41 o 
  -2  11   6       78.99       74.44      8.96 o 
  -1  11   6     1163.90     1326.22     62.34 o 
   0  11   6      292.95      300.44     12.75 o 
   1  11   6      349.97      371.34     25.92 o 
   2  11   6       68.24       66.13      6.05 o 
   3  11   6      101.59      110.73      7.48 o 
   4  11   6      113.22      128.12      8.97 o 
   5  11   6       23.83       20.03      5.74 o 
   6  11   6       46.12       54.87      7.45 o 
   7  11   6       10.05       12.52     10.16 o 
   8  11   6        8.96        7.17      5.70 o 
   9  11   6        1.54        1.67      5.89 o 
  10  11   6       27.40       23.56      7.29 o 
 -10  12   6       26.94       29.78     11.35 o 
  -9  12   6        4.71        0.10      6.95 o 
  -8  12   6        2.75       -0.19      5.48 o 
  -7  12   6       80.12       82.34      8.60 o 
  -6  12   6      155.47      121.63      9.97 o 
  -5  12   6      116.81      125.80      9.70 o 
  -4  12   6      107.99      112.52      7.26 o 
  -3  12   6      149.01      147.80      8.05 o 
  -2  12   6      113.34      108.26      7.82 o 
  -1  12   6       40.68       42.61      5.96 o 
   0  12   6       19.13       28.69      5.42 o 
   1  12   6      273.29      309.26     13.42 o 
   2  12   6       36.86       18.16      5.21 o 
   3  12   6      195.19      203.88     10.24 o 
   4  12   6       37.76       41.72      6.96 o 
   5  12   6       45.48       60.53      9.76 o 
   6  12   6       26.89       24.88      6.70 o 
   7  12   6        8.60       10.03      6.33 o 
   8  12   6        0.06        2.44      5.99 o 
  -8  13   6        8.41        4.84      6.81 o 
  -7  13   6      151.01      133.19     22.96 o 
  -6  13   6       45.13       31.04      9.25 o 
  -5  13   6        0.20       -0.95      5.11 o 
  -4  13   6        0.23       -1.41      5.77 o 
  -3  13   6       10.38        4.70      4.64 o 
  -2  13   6       52.23       52.98      6.62 o 
  -1  13   6        2.03       -0.43      5.92 o 
   0  13   6       69.39       74.59     13.02 o 
   1  13   6      119.56      107.58      8.66 o 
   2  13   6       64.90       71.33      9.29 o 
   3  13   6       11.40       12.05      6.87 o 
   4  13   6       61.31       79.15     26.17 o 
   5  13   6       21.20       15.52      7.42 o 
   6  13   6        0.08        4.94      7.51 o 
   7  13   6        0.02        3.47      6.78 o 
  -6  14   6        1.42        6.31      7.82 o 
  -5  14   6       12.17       21.17      8.39 o 
  -4  14   6        0.56       -0.09      7.29 o 
  -3  14   6        4.52        8.56      7.02 o 
  -2  14   6        1.43        5.21      5.34 o 
  -1  14   6       40.79       34.67      6.36 o 
   0  14   6       66.85       75.86      8.15 o 
   1  14   6       21.60       21.88      6.90 o 
   2  14   6        6.92        6.93      6.73 o 
   3  14   6       34.22       37.37      8.88 o 
   4  14   6        0.00       -8.00      6.61 o 
   5  14   6       78.47       59.34     14.65 o 
  -1  15   6       50.90       51.15     10.09 o 
 -15   0   7       24.89       42.16     15.39 o 
 -13   0   7        6.13       14.28     10.56 o 
 -11   0   7      207.69      216.53     23.65 o 
  -9   0   7       81.53       53.76     12.05 o 
  -7   0   7        2.23        1.26      6.54 o 
  -5   0   7      433.59      458.72     32.42 o 
  -3   0   7     1616.20     1715.54     98.67 o 
  -1   0   7      200.69      132.88      7.32 o 
   1   0   7       86.06      109.18      4.34 o 
   3   0   7     3045.09     3029.48    106.57 o 
   5   0   7       18.13       14.28      3.87 o 
   7   0   7     2177.19     2064.69     75.31 o 
   9   0   7      749.31      725.86     30.59 o 
  11   0   7      390.28      572.70     35.36 o 
  13   0   7        1.13       -5.65      9.15 o 
 -16   1   7        2.94       -6.36      7.09 o 
 -15   1   7        0.16        1.66      8.13 o 
 -14   1   7        1.18       -4.70      7.33 o 
 -13   1   7       44.84       50.24     10.63 o 
 -12   1   7       44.51       40.51      8.81 o 
 -11   1   7      429.04      418.91     23.96 o 
 -10   1   7      253.70      287.87     18.52 o 
  -9   1   7      167.71      186.09     14.00 o 
  -8   1   7       11.76       13.83      5.49 o 
  -7   1   7      175.93      175.26     15.88 o 
  -6   1   7      628.79      640.07     23.10 o 
  -5   1   7        0.71       12.22      7.28 o 
  -4   1   7     5463.66     5208.07    200.46 o 
  -3   1   7     1085.18     1081.30     34.91 o 
  -2   1   7     1115.32      735.11    207.28 o 
  -1   1   7       15.58       16.50      2.62 o 
   0   1   7      101.51      103.93      5.07 o 
   1   1   7       15.44       12.15      1.40 o 
   2   1   7     1066.47     1108.09     25.18 o 
   3   1   7     1489.19     1608.67     36.12 o 
   4   1   7      196.62      273.54     10.87 o 
   5   1   7      518.49      469.65     17.28 o 
   6   1   7      919.11      887.09     24.40 o 
   7   1   7      192.72      188.44      7.92 o 
   8   1   7      199.93      177.29      8.56 o 
   9   1   7       15.62       20.35      3.84 o 
  10   1   7       76.94       83.70      6.43 o 
  11   1   7       18.53       19.69      5.64 o 
  12   1   7      105.37      105.04     10.42 o 
  13   1   7       61.61      100.31     14.09 o 
  14   1   7        0.01       -4.42      7.59 o 
 -16   2   7       11.54       13.90     10.55 o 
 -15   2   7      134.30      156.52     13.44 o 
 -14   2   7       74.36       70.47      9.25 o 
 -13   2   7       22.30       19.01      6.13 o 
 -12   2   7       43.78       48.62      7.38 o 
 -11   2   7      186.32      204.72     22.38 o 
 -10   2   7      321.78      334.99     15.62 o 
  -9   2   7      752.78      808.24     29.22 o 
  -8   2   7       13.68        6.31      3.98 o 
  -7   2   7      373.15      364.71     15.27 o 
  -6   2   7      464.91      573.34     52.87 o 
  -5   2   7     2099.27     1954.33     61.09 o 
  -4   2   7     7712.62     7911.67    234.41 o 
  -3   2   7     1065.39      932.19     36.62 o 
  -2   2   7      218.34      175.54      6.92 o 
  -1   2   7       75.65       68.71      7.16 o 
   0   2   7      142.54      117.40      5.06 o 
   1   2   7        6.47        4.47      2.23 o 
   2   2   7        8.68        5.51      2.19 o 
   3   2   7      616.83      611.91     14.91 o 
   4   2   7     2225.00     2388.59     52.86 o 
   5   2   7       70.13       65.69      3.31 o 
   6   2   7     1048.65      914.51     21.82 o 
   7   2   7      301.60      290.30      8.82 o 
   8   2   7      821.21      773.35     20.19 o 
   9   2   7        3.42        1.80      3.47 o 
  10   2   7      142.37      123.74      9.93 o 
  11   2   7       20.89       21.12      5.69 o 
  12   2   7       61.94       75.15      8.74 o 
  13   2   7        2.16        6.07      5.81 o 
  14   2   7       16.72       19.41      9.91 o 
 -16   3   7        1.20        2.08     10.03 o 
 -15   3   7       39.66       50.15     11.89 o 
 -14   3   7        8.68        1.43      6.10 o 
 -13   3   7       51.41       56.57      8.29 o 
 -12   3   7       42.92       53.97      7.78 o 
 -11   3   7      207.82      206.86     12.89 o 
 -10   3   7        3.07       -0.56      4.20 o 
  -9   3   7       55.28       52.96      6.74 o 
  -8   3   7      193.09      172.30     10.43 o 
  -7   3   7        0.86       -4.79      3.19 o 
  -6   3   7      477.70      494.35     18.98 o 
  -5   3   7      532.08      515.58     28.05 o 
  -4   3   7     2823.88     2926.61     88.92 o 
  -3   3   7      183.91      185.66      7.51 o 
  -2   3   7        7.35       -3.41      2.28 o 
  -1   3   7       43.73       47.72      4.04 o 
   0   3   7      534.66      526.30     18.21 o 
   1   3   7      184.81      148.32     29.66 o 
   2   3   7      420.20      430.31     19.63 o 
   3   3   7      555.69      564.04     18.69 o 
   4   3   7        0.23        5.79      2.27 o 
   5   3   7      428.45      494.01     11.27 o 
   6   3   7      309.77      274.05     11.09 o 
   7   3   7      404.97      383.65     10.71 o 
   8   3   7      163.32      153.46     10.23 o 
   9   3   7      254.64      239.65     13.44 o 
  10   3   7       32.48       41.61      7.27 o 
  11   3   7       90.24       99.26      9.59 o 
  12   3   7        7.94       19.09      6.00 o 
  13   3   7       15.71       25.14      6.94 o 
  14   3   7       43.75       74.01     11.96 o 
 -15   4   7       25.36       37.10     11.28 o 
 -14   4   7       44.69       40.59     10.31 o 
 -13   4   7        2.09        5.18      7.40 o 
 -12   4   7        0.38       -4.41      4.89 o 
 -11   4   7        1.77       -3.66      4.66 o 
 -10   4   7      187.40      187.67     11.83 o 
  -9   4   7        0.24       -0.22      3.62 o 
  -8   4   7      122.71      123.73      9.02 o 
  -7   4   7       97.17      116.37      8.61 o 
  -6   4   7      606.96      571.30     21.45 o 
  -5   4   7       37.19       48.49      5.65 o 
  -4   4   7       11.23       16.03      4.17 o 
  -3   4   7      558.39      692.48    142.87 o 
  -2   4   7      254.43      220.49      8.07 o 
  -1   4   7     2283.16     2411.34     61.29 o 
   0   4   7      908.60      976.92     26.33 o 
   1   4   7        0.01        0.84      1.43 o 
   2   4   7     1022.26      990.13     35.45 o 
   3   4   7        9.79       15.22      2.61 o 
   4   4   7      155.81      154.93      6.15 o 
   5   4   7      317.17      315.49      9.17 o 
   6   4   7        0.92        1.17      1.98 o 
   7   4   7       49.79       35.60      4.00 o 
   8   4   7        1.33        2.59      3.03 o 
   9   4   7       27.33       37.12      6.36 o 
  10   4   7        2.03        3.94      4.70 o 
  11   4   7       28.72       13.12      7.32 o 
  12   4   7       34.01       55.50      7.93 o 
  13   4   7        2.15        7.10      7.39 o 
  14   4   7        1.22        0.91      8.86 o 
 -15   5   7       33.58       38.60     12.06 o 
 -14   5   7        3.41        2.32      8.23 o 
 -13   5   7       29.86       29.55     13.01 o 
 -12   5   7       39.46       67.74     11.01 o 
 -11   5   7        4.85       -3.00      6.00 o 
 -10   5   7       65.90       63.69      7.74 o 
  -9   5   7      570.65      630.91     24.33 o 
  -8   5   7      576.10      575.77     22.67 o 
  -7   5   7      161.86      183.64     10.88 o 
  -6   5   7       26.25       30.61      5.17 o 
  -5   5   7      821.87      786.21     27.74 o 
  -4   5   7      264.53      212.63      9.16 o 
  -3   5   7       99.71      124.76      6.04 o 
  -2   5   7      822.93      751.13     23.92 o 
  -1   5   7     1763.81     1752.90     43.56 o 
   0   5   7       48.51       54.81      3.75 o 
   1   5   7       65.39       62.55      4.48 o 
   2   5   7      518.25      643.91     24.54 o 
   3   5   7       38.01       40.34      4.26 o 
   4   5   7      272.63      266.71      9.88 o 
   5   5   7       44.31       54.12      4.77 o 
   6   5   7       21.12       17.63      2.82 o 
   7   5   7      488.15      441.27     14.71 o 
   8   5   7      613.94      709.56     53.51 o 
   9   5   7       97.04      110.20      5.98 o 
  10   5   7      237.89      260.35     14.28 o 
  11   5   7       26.72       22.94      7.32 o 
  12   5   7      103.74      114.03     13.19 o 
  13   5   7        7.47       26.90     10.52 o 
 -14   6   7        0.99        4.83      9.63 o 
 -13   6   7       23.40       33.92     10.81 o 
 -12   6   7      344.68      354.36     42.64 o 
 -11   6   7        2.34        2.76      6.76 o 
 -10   6   7       10.46        4.21      6.57 o 
  -9   6   7       22.80       13.86      7.11 o 
  -8   6   7       29.42       27.92      5.71 o 
  -7   6   7       31.24       33.75      8.34 o 
  -6   6   7        1.88        8.64      3.92 o 
  -5   6   7       42.36       45.25      5.97 o 
  -4   6   7        1.27        6.40      2.22 o 
  -3   6   7        4.83        6.37      1.95 o 
  -2   6   7      538.62      479.99     12.73 o 
  -1   6   7        0.29        3.66      1.94 o 
   0   6   7      684.18      612.85     22.95 o 
   1   6   7       73.39       68.11      3.80 o 
   2   6   7       45.14       50.75      4.25 o 
   3   6   7      335.26      364.97     12.84 o 
   4   6   7       98.31       85.09      6.00 o 
   5   6   7        6.14        7.81      2.19 o 
   6   6   7      560.95      401.81     38.09 o 
   7   6   7      134.07      113.27      7.09 o 
   8   6   7      167.77      163.93      8.55 o 
   9   6   7      220.31      188.58     15.55 o 
  10   6   7      475.82      476.16     24.44 o 
  11   6   7       25.23       21.77      7.98 o 
  12   6   7      150.20      187.01     17.13 o 
  13   6   7       26.82       38.66     10.48 o 
 -14   7   7        1.21        1.39     10.09 o 
 -13   7   7       23.28       27.87     11.34 o 
 -12   7   7       56.33       56.03     11.15 o 
 -11   7   7        7.47       11.93      7.61 o 
 -10   7   7       82.03       55.94     10.50 o 
  -9   7   7       21.91       24.87      7.73 o 
  -8   7   7       43.38       37.34      8.66 o 
  -7   7   7      180.59      195.77     15.60 o 
  -6   7   7        0.00       -1.84      3.70 o 
  -5   7   7        3.91        6.14      2.17 o 
  -4   7   7      146.10      151.71      6.02 o 
  -3   7   7      515.63      476.79     13.61 o 
  -2   7   7       74.62       68.34      3.99 o 
  -1   7   7      689.41      698.52     17.65 o 
   0   7   7     1174.81     1248.44     34.31 o 
   1   7   7      921.70      957.27     29.90 o 
   2   7   7        8.65        5.16      2.10 o 
   3   7   7       35.57       34.89      3.20 o 
   4   7   7      347.54      343.72     16.87 o 
   5   7   7      306.73      313.10     21.87 o 
   6   7   7      311.44      295.57     11.44 o 
   7   7   7     2596.56     2565.23    151.20 o 
   8   7   7      266.12      230.02     11.88 o 
   9   7   7      296.07      265.64     13.09 o 
  10   7   7      208.78      178.90     16.02 o 
  11   7   7        6.87       -0.17      7.24 o 
  12   7   7        2.74        3.33      8.49 o 
 -13   8   7       40.75       46.19     12.21 o 
 -12   8   7       80.04       81.89     13.85 o 
 -11   8   7       12.85       11.50      8.60 o 
 -10   8   7        4.37        6.10     12.64 o 
  -9   8   7       22.58       13.90     12.98 o 
  -8   8   7        3.77        8.39     12.19 o 
  -7   8   7      160.65      209.45     16.55 o 
  -6   8   7        0.02        0.14      3.11 o 
  -5   8   7       79.37       81.51      7.71 o 
  -4   8   7      221.60      199.81      7.23 o 
  -3   8   7      339.49      330.09     13.11 o 
  -2   8   7      554.65      576.28     18.11 o 
  -1   8   7       85.67       80.49      4.64 o 
   0   8   7       42.49       50.50      3.98 o 
   1   8   7      121.46      171.28      7.37 o 
   2   8   7        7.57        5.67      2.61 o 
   3   8   7      297.94      295.44      9.49 o 
   4   8   7      300.34      307.66      9.92 o 
   5   8   7     1342.61     1193.78     76.18 o 
   6   8   7        0.94       -6.06      4.04 o 
   7   8   7       39.78       61.03      7.23 o 
   8   8   7        1.24        0.88      4.12 o 
   9   8   7       13.94        5.56      4.72 o 
  10   8   7        5.31       -4.84      4.70 o 
  11   8   7      108.64      146.79     10.84 o 
  12   8   7       13.11       24.81     10.48 o 
 -13   9   7       48.02       50.53     13.68 o 
 -12   9   7       14.77       17.80     10.14 o 
 -11   9   7        5.30       -5.85      9.21 o 
 -10   9   7       23.57       22.11      8.88 o 
  -9   9   7       32.55       43.11     12.46 o 
  -8   9   7       39.44       46.14      9.82 o 
  -7   9   7       57.87       73.63      7.99 o 
  -6   9   7       66.07       68.48      6.95 o 
  -5   9   7      878.27      838.87     43.37 o 
  -4   9   7       27.84       17.72      3.68 o 
  -3   9   7        5.42       -0.13      2.97 o 
  -2   9   7      620.21      625.27     17.90 o 
  -1   9   7       83.88       67.59      4.58 o 
   0   9   7        0.51        0.61      2.48 o 
   1   9   7        2.22        3.88      2.82 o 
   2   9   7       59.19       62.19      4.57 o 
   3   9   7        1.18        2.03      3.08 o 
   4   9   7      465.73      464.82     33.86 o 
   5   9   7      332.87      368.69     15.66 o 
   6   9   7      190.25      197.75     14.20 o 
   7   9   7       48.86       42.39      6.40 o 
   8   9   7       62.97       66.60      8.11 o 
   9   9   7      147.34      149.20     14.61 o 
  10   9   7       10.00       -0.26      4.64 o 
  11   9   7        4.93       15.32      6.47 o 
 -12  10   7        9.07       16.95     10.77 o 
 -11  10   7       18.71        9.97      9.79 o 
 -10  10   7       17.39       15.49      9.36 o 
  -9  10   7        0.00       11.26      8.48 o 
  -8  10   7      165.39      178.97     17.06 o 
  -7  10   7      343.18      351.74     15.91 o 
  -6  10   7       11.20       10.00      7.42 o 
  -5  10   7      221.69      190.12      8.51 o 
  -4  10   7       54.51       54.49      6.57 o 
  -3  10   7      721.66      702.47     23.76 o 
  -2  10   7        3.87        4.56      3.40 o 
  -1  10   7        5.12        8.06      3.02 o 
   0  10   7       15.55       22.16      3.93 o 
   1  10   7      741.17      687.66     35.42 o 
   2  10   7        0.28       -1.57      3.70 o 
   3  10   7      131.14      142.33     11.97 o 
   4  10   7        2.68        2.27      4.50 o 
   5  10   7       71.49       59.38      7.10 o 
   6  10   7       21.72       15.87      9.84 o 
   7  10   7       45.75       45.82     11.97 o 
   8  10   7        0.49       -4.23      4.84 o 
   9  10   7        6.91        5.71      5.53 o 
  10  10   7        0.53        6.94      6.03 o 
 -11  11   7        7.97       13.96      9.99 o 
 -10  11   7       19.68       20.44     10.78 o 
  -9  11   7        1.24       -5.68     10.30 o 
  -8  11   7       18.04       34.40      7.27 o 
  -7  11   7      113.38      101.59      9.08 o 
  -6  11   7       53.25       54.95      5.44 o 
  -5  11   7      326.03      336.24     12.37 o 
  -4  11   7       76.99       76.77      7.85 o 
  -3  11   7       19.20       17.25      4.05 o 
  -2  11   7        1.56        5.32      3.70 o 
  -1  11   7       14.16       15.13      4.13 o 
   0  11   7      163.15      172.39      9.98 o 
   1  11   7      179.96      200.97     16.37 o 
   2  11   7       64.50       69.89      6.24 o 
   3  11   7       19.41       17.43      5.34 o 
   4  11   7       15.29       18.75      5.77 o 
   5  11   7      108.61      107.83      9.52 o 
   6  11   7        9.47       11.16      5.55 o 
   7  11   7      100.95      104.44      9.87 o 
   8  11   7       39.64       34.18      7.88 o 
   9  11   7      139.52      124.93     11.16 o 
  -9  12   7       23.37       17.16     11.30 o 
  -8  12   7        6.30        4.85      5.88 o 
  -7  12   7        1.65        0.45      5.45 o 
  -6  12   7       90.84       84.91      8.52 o 
  -5  12   7        0.01        2.96      4.01 o 
  -4  12   7       13.67        9.40      4.09 o 
  -3  12   7      128.27      126.45      7.68 o 
  -2  12   7      344.49      342.85     18.46 o 
  -1  12   7      372.23      366.30     14.71 o 
   0  12   7       28.15       26.07      5.57 o 
   1  12   7       41.29       42.23      6.30 o 
   2  12   7       27.53       17.89      7.07 o 
   3  12   7       16.06       22.49      6.21 o 
   4  12   7      105.04      107.50      9.90 o 
   5  12   7        5.94       10.94      9.06 o 
   6  12   7        0.05       -1.52      5.20 o 
   7  12   7      109.83      121.13     10.93 o 
   8  12   7        3.20        7.26      6.31 o 
  -7  13   7        1.49       -0.05      6.38 o 
  -6  13   7        0.39       -3.88      5.96 o 
  -5  13   7        3.04        0.95      5.34 o 
  -4  13   7        4.50        6.33      6.24 o 
  -3  13   7       25.24       29.38      9.13 o 
  -2  13   7      114.58      120.62      9.73 o 
  -1  13   7       17.74       23.76      5.68 o 
   0  13   7       67.68       93.37      8.40 o 
   1  13   7       31.75       24.71      7.65 o 
   2  13   7       67.90       60.97     17.25 o 
   3  13   7        0.61        0.78      6.78 o 
   4  13   7       80.38      122.33     22.20 o 
   5  13   7        1.17       -1.89      6.76 o 
   6  13   7       46.50       50.96      8.61 o 
  -5  14   7        2.18       -6.46      6.09 o 
  -4  14   7        0.13        2.15      7.15 o 
  -3  14   7       20.88       25.49      7.98 o 
  -2  14   7       68.31       67.55      7.73 o 
  -1  14   7        1.14        8.33      5.77 o 
   0  14   7        1.81       -1.35      7.88 o 
   1  14   7      114.16      108.06     13.83 o 
   2  14   7        9.90        7.08      7.28 o 
   3  14   7        2.41        3.31      7.32 o 
 -16   0   8       24.53       31.16     16.43 o 
 -14   0   8        2.22       -7.66      9.96 o 
 -12   0   8       43.11       50.94     14.35 o 
 -10   0   8        0.00       -4.16      8.11 o 
  -8   0   8      733.99      656.66     45.14 o 
  -6   0   8      134.92      140.24     16.88 o 
  -4   0   8    15101.87    15624.88    544.95 o 
  -2   0   8     4357.01     4791.61    170.46 o 
   0   0   8     3118.86     2763.69    112.40 o 
   2   0   8       65.37       85.61      7.51 o 
   4   0   8       99.06       80.25      6.61 o 
   6   0   8       17.54       16.51      4.27 o 
   8   0   8      260.30      254.68     14.14 o 
  10   0   8      156.07      177.56     12.90 o 
  12   0   8      104.81      123.06     21.56 o 
  14   0   8        0.24       -5.50     12.12 o 
 -15   1   8        6.52        2.03      6.71 o 
 -14   1   8        1.78        1.38      7.88 o 
 -13   1   8       18.78       16.59      7.76 o 
 -12   1   8       41.31       45.49      9.55 o 
 -11   1   8       84.29       70.49     16.58 o 
 -10   1   8        8.25       10.99      6.97 o 
  -9   1   8        0.18       -5.70      5.44 o 
  -8   1   8        5.87        3.93      3.96 o 
  -7   1   8       40.46       35.80      5.46 o 
  -6   1   8      138.61      138.13      8.84 o 
  -5   1   8      139.73      125.95      8.40 o 
  -4   1   8    16883.11    17626.37    515.75 o 
  -3   1   8      160.38       70.95     20.45 o 
  -2   1   8     1366.69     1210.37     32.36 o 
  -1   1   8        1.67        2.66      3.71 o 
   0   1   8      166.66      179.02     10.20 o 
   1   1   8       38.65       37.88      2.32 o 
   2   1   8     1031.52      901.81     21.07 o 
   3   1   8      905.79      889.37     20.92 o 
   4   1   8      857.23      784.54     29.30 o 
   5   1   8      122.44      107.09      5.56 o 
   6   1   8      323.67      330.65     11.21 o 
   7   1   8      190.42      167.37      7.62 o 
   8   1   8     1327.82     1351.89     36.54 o 
   9   1   8        7.17        2.38      3.32 o 
  10   1   8      118.59      108.39      9.23 o 
  11   1   8       23.22       21.42      5.84 o 
  12   1   8      121.64      130.59     11.22 o 
  13   1   8        7.18        7.10      7.91 o 
  14   1   8       68.83       79.93     14.43 o 
 -15   2   8        0.96       -1.45      6.87 o 
 -14   2   8        5.68       14.23      7.04 o 
 -13   2   8       25.81       25.99      9.33 o 
 -12   2   8        0.14       -2.61      5.01 o 
 -11   2   8        0.00       -4.83      4.47 o 
 -10   2   8        5.55        3.51      4.62 o 
  -9   2   8       41.42       51.47      6.82 o 
  -8   2   8       46.74       49.50      7.30 o 
  -7   2   8      207.81      246.95     16.46 o 
  -6   2   8      781.83      804.30     28.72 o 
  -5   2   8      210.57      196.83     10.72 o 
  -4   2   8      669.00      621.69     29.74 o 
  -3   2   8      285.80      239.60     24.04 o 
  -2   2   8      387.66      336.79     14.57 o 
  -1   2   8     1993.81     1910.85     49.20 o 
   0   2   8        0.45       -2.28      1.52 o 
   1   2   8      960.12      989.50     26.48 o 
   2   2   8       73.93       63.53      3.78 o 
   3   2   8     1534.94     1531.02     41.58 o 
   4   2   8        5.69        2.01      1.62 o 
   5   2   8      457.86      465.98     13.37 o 
   6   2   8     1097.52     1047.61     28.46 o 
   7   2   8        0.09        1.52      2.64 o 
   8   2   8      112.06      142.84     10.37 o 
   9   2   8      120.38      106.12      8.97 o 
  10   2   8     1067.49     1050.68     36.81 o 
  11   2   8        0.77        2.67      4.98 o 
  12   2   8       15.38       22.18      6.56 o 
  13   2   8        0.14        3.36      6.57 o 
  14   2   8       76.30      117.14     26.17 o 
 -15   3   8        0.18       -4.79      8.40 o 
 -14   3   8       51.01       45.87      8.82 o 
 -13   3   8       45.04       60.48      8.70 o 
 -12   3   8       19.33       14.50      5.64 o 
 -11   3   8       51.17       61.25     10.72 o 
 -10   3   8       43.11       29.70      5.99 o 
  -9   3   8      109.23       98.71      8.77 o 
  -8   3   8      191.41      226.79     12.83 o 
  -7   3   8        0.03        0.67      3.52 o 
  -6   3   8        6.00        9.94      4.07 o 
  -5   3   8       32.51       25.46      4.76 o 
  -4   3   8     1512.46     1351.85     43.89 o 
  -3   3   8     2859.08     2702.91     82.97 o 
  -2   3   8      259.57      230.75     15.15 o 
  -1   3   8      183.65      179.30      8.51 o 
   0   3   8        9.10        2.65      2.57 o 
   1   3   8       92.77       86.98      4.86 o 
   2   3   8      286.94      312.03     10.36 o 
   3   3   8      973.05      970.14     26.59 o 
   4   3   8       71.27       86.52      5.95 o 
   5   3   8       93.06       72.33      3.12 o 
   6   3   8       27.46       25.37      2.56 o 
   7   3   8      145.97      153.13      6.89 o 
   8   3   8     1307.71     1308.82     43.75 o 
   9   3   8      611.26      591.41     24.44 o 
  10   3   8        1.02        5.30      4.62 o 
  11   3   8      148.12      184.12     16.60 o 
  12   3   8       98.13      113.06     10.57 o 
  13   3   8        1.40        6.71      6.29 o 
 -15   4   8       98.37       95.85     14.90 o 
 -14   4   8       11.52        7.29     10.82 o 
 -13   4   8       11.99       20.18      8.56 o 
 -12   4   8       64.42       78.92     11.96 o 
 -11   4   8        7.00       14.77      5.68 o 
 -10   4   8       18.95       16.19      5.59 o 
  -9   4   8       46.79       45.82      6.34 o 
  -8   4   8       10.27       14.74      4.92 o 
  -7   4   8        0.02        2.88      3.98 o 
  -6   4   8      320.01      337.20     14.97 o 
  -5   4   8     1536.25     1418.62     61.76 o 
  -4   4   8      246.54      227.40     13.00 o 
  -3   4   8       22.11       30.07      3.59 o 
  -2   4   8       33.60       35.08      4.25 o 
  -1   4   8      115.17      116.34      5.86 o 
   0   4   8      365.14      366.16     11.86 o 
   1   4   8      481.60      397.96     36.59 o 
   2   4   8      108.23       94.39      6.91 o 
   3   4   8       98.08      102.53      7.21 o 
   4   4   8       16.79       17.99      2.76 o 
   5   4   8      932.30      695.13    228.61 o 
   6   4   8      258.72      239.22     12.18 o 
   7   4   8        3.71        0.25      2.05 o 
   8   4   8      587.88      576.19     25.45 o 
   9   4   8      398.58      398.91     17.95 o 
  10   4   8      248.83      206.63     14.35 o 
  11   4   8        0.92        0.30      4.96 o 
  12   4   8       10.90       15.89      5.94 o 
  13   4   8      191.95      255.11     19.89 o 
 -15   5   8        1.72        7.70      9.77 o 
 -14   5   8       14.12        5.12     14.80 o 
 -13   5   8       61.56       59.51     17.92 o 
 -12   5   8       64.13       65.23     11.17 o 
 -11   5   8       73.07       58.52     10.27 o 
 -10   5   8       46.07       45.11      6.77 o 
  -9   5   8        7.76       12.57      4.99 o 
  -8   5   8       92.55      104.96      8.92 o 
  -7   5   8      104.92      119.49      9.26 o 
  -6   5   8      737.39      773.69     30.91 o 
  -5   5   8      252.59      249.14     12.39 o 
  -4   5   8       52.26       58.96      4.53 o 
  -3   5   8      583.35      570.54     21.86 o 
  -2   5   8      120.02      139.70      6.68 o 
  -1   5   8      104.65      120.95      6.19 o 
   0   5   8       70.80       91.04      4.17 o 
   1   5   8      356.85      345.24      9.67 o 
   2   5   8       19.86       30.25      2.34 o 
   3   5   8      195.03      186.26      8.93 o 
   4   5   8      346.03      348.47     21.59 o 
   5   5   8     2180.36     2009.67     52.74 o 
   6   5   8     1228.48     1244.99     54.08 o 
   7   5   8      886.71      846.47     24.71 o 
   8   5   8       81.22       80.39      7.25 o 
   9   5   8       10.27        9.77      4.01 o 
  10   5   8       35.44       40.01      6.90 o 
  11   5   8      130.10      149.22     14.46 o 
  12   5   8       17.70       10.62      7.57 o 
  13   5   8       18.39       27.08     10.46 o 
 -14   6   8        3.83        0.16      9.63 o 
 -13   6   8        0.60      -10.55      7.46 o 
 -12   6   8       31.91       20.55      9.50 o 
 -11   6   8        9.67        2.05      7.02 o 
 -10   6   8       10.33        9.85      7.03 o 
  -9   6   8        1.46        3.92      7.66 o 
  -8   6   8       36.34       47.86      6.64 o 
  -7   6   8      318.22      353.58     17.67 o 
  -6   6   8      120.22      123.71     10.23 o 
  -5   6   8      614.13      634.43     29.44 o 
  -4   6   8       24.11       26.58      3.74 o 
  -3   6   8        9.86        9.05      2.87 o 
  -2   6   8        2.10        6.29      2.10 o 
  -1   6   8      879.29      961.01     45.09 o 
   0   6   8     1107.26     1099.97     30.17 o 
   1   6   8        5.63        9.87      2.92 o 
   2   6   8        6.91       10.08      2.09 o 
   3   6   8      997.71      971.10     27.29 o 
   4   6   8       74.57       79.76      5.66 o 
   5   6   8      442.73      419.24     17.25 o 
   6   6   8       46.99       55.16      5.21 o 
   7   6   8      281.07      277.64     11.08 o 
   8   6   8       11.52        2.66      3.38 o 
   9   6   8       99.44       87.62      7.49 o 
  10   6   8       11.47        8.80      8.70 o 
  11   6   8       28.45       28.05      8.88 o 
  12   6   8        8.53        9.78      8.23 o 
 -14   7   8       46.94       50.86     18.22 o 
 -13   7   8       31.39       41.26     11.25 o 
 -12   7   8       21.02       17.74     14.43 o 
 -11   7   8        1.64       -0.13      7.28 o 
 -10   7   8        5.39        3.57      9.37 o 
  -9   7   8        3.21       -3.50      6.33 o 
  -8   7   8       24.48       18.09      7.39 o 
  -7   7   8       36.83       46.25      8.74 o 
  -6   7   8      178.75      202.69     11.98 o 
  -5   7   8      812.72      800.86     23.46 o 
  -4   7   8        1.92       -3.56      2.37 o 
  -3   7   8      260.46      260.09      9.74 o 
  -2   7   8      721.42      736.03     18.58 o 
  -1   7   8      142.25      133.36      5.71 o 
   0   7   8      296.15      298.44      9.22 o 
   1   7   8        0.10       -0.89      1.96 o 
   2   7   8      249.64      236.11     10.62 o 
   3   7   8        1.36       -1.27      2.90 o 
   4   7   8       28.64       17.22      3.68 o 
   5   7   8      306.88      231.65     49.70 o 
   6   7   8      207.47      222.78      9.98 o 
   7   7   8       11.03       11.08      4.91 o 
   8   7   8        0.38        1.48      3.89 o 
   9   7   8       59.45       49.72      5.20 o 
  10   7   8       61.13       71.91      7.74 o 
  11   7   8       37.45       38.28      9.99 o 
  12   7   8        6.55        6.98      9.29 o 
 -13   8   8        0.00       -6.99      7.88 o 
 -12   8   8        0.25       12.91      9.02 o 
 -11   8   8       47.34       58.83     16.58 o 
 -10   8   8        0.68       -4.12      7.84 o 
  -9   8   8        5.83        7.57      7.39 o 
  -8   8   8       34.05       33.67      9.11 o 
  -7   8   8        2.36        3.92      6.36 o 
  -6   8   8      210.71      190.39     15.49 o 
  -5   8   8        0.26       -0.88      3.10 o 
  -4   8   8      471.34      477.73     13.44 o 
  -3   8   8        1.91        2.73      2.53 o 
  -2   8   8       13.91       18.28      2.97 o 
  -1   8   8       19.71       24.87      3.20 o 
   0   8   8      222.57      227.90     10.02 o 
   1   8   8       46.80       39.62      3.68 o 
   2   8   8       36.85       42.93      5.88 o 
   3   8   8      164.07      145.35      8.02 o 
   4   8   8      465.08      471.83     15.93 o 
   5   8   8      113.79      109.04      7.14 o 
   6   8   8      154.08      153.72     10.02 o 
   7   8   8       19.59       10.10      4.67 o 
   8   8   8      106.30      121.79      9.31 o 
   9   8   8      119.94       86.97      8.16 o 
  10   8   8        3.00        0.57      4.92 o 
  11   8   8      103.84       86.86     13.47 o 
 -12   9   8       30.47       36.52     13.98 o 
 -11   9   8        1.86       -3.84      9.03 o 
 -10   9   8        1.69      -10.36     12.72 o 
  -9   9   8        1.16        2.34      7.19 o 
  -8   9   8        3.79       10.13      7.65 o 
  -7   9   8      126.94      135.42     14.21 o 
  -6   9   8      192.02      208.82     11.58 o 
  -5   9   8       16.03       15.29      4.58 o 
  -4   9   8        0.22        1.43      2.70 o 
  -3   9   8       20.35       18.80      3.64 o 
  -2   9   8       44.27       44.20      4.09 o 
  -1   9   8       90.88      104.83      5.69 o 
   0   9   8       83.37      118.37      6.02 o 
   1   9   8        1.24        2.92      2.44 o 
   2   9   8       68.30       85.51      6.58 o 
   3   9   8       12.58       12.06      4.59 o 
   4   9   8       60.49       67.09      7.97 o 
   5   9   8        0.06       -5.94      4.10 o 
   6   9   8       35.79       50.65      6.79 o 
   7   9   8       21.01        9.17      5.21 o 
   8   9   8       75.27       81.56      8.38 o 
   9   9   8       28.54       22.49      6.16 o 
  10   9   8        4.70        1.87      4.45 o 
 -11  10   8        5.30       21.07     10.30 o 
 -10  10   8       35.35       45.59     13.16 o 
  -9  10   8       36.64       39.34     10.57 o 
  -8  10   8        0.52        2.66      7.70 o 
  -7  10   8       47.06       55.41     18.29 o 
  -6  10   8      175.65      189.79     11.25 o 
  -5  10   8        1.08       -0.37      5.15 o 
  -4  10   8      172.02      187.82     12.59 o 
  -3  10   8        2.70        1.00      3.34 o 
  -2  10   8      185.80      160.76      7.88 o 
  -1  10   8      106.29      113.02      6.14 o 
   0  10   8      164.17      165.96      8.08 o 
   1  10   8       81.24       85.74      8.03 o 
   2  10   8       89.20      102.15      8.55 o 
   3  10   8       21.44       30.18      5.78 o 
   4  10   8       10.64        3.78      4.75 o 
   5  10   8       19.33       27.00      5.90 o 
   6  10   8      414.68      423.20     25.76 o 
   7  10   8        8.52        1.06      4.99 o 
   8  10   8       30.86       45.64      7.50 o 
   9  10   8        9.35       11.39      6.33 o 
 -10  11   8        1.00        2.47      8.67 o 
  -9  11   8        2.41        3.94     10.37 o 
  -8  11   8       17.60       17.85      8.86 o 
  -7  11   8       35.34       47.89      5.76 o 
  -6  11   8      292.32      302.22     23.62 o 
  -5  11   8      150.99      152.72     10.01 o 
  -4  11   8        4.06       -0.26      3.58 o 
  -3  11   8       10.78        5.93      3.80 o 
  -2  11   8       30.20       45.22      5.14 o 
  -1  11   8       31.80       39.27      5.10 o 
   0  11   8        9.68        6.05      5.88 o 
   1  11   8       37.01       38.28      6.58 o 
   2  11   8        6.12       -1.94      5.03 o 
   3  11   8       73.95       61.60      7.66 o 
   4  11   8        0.29       -1.32      4.94 o 
   5  11   8      272.71      227.69     25.94 o 
   6  11   8        9.78       14.47      6.12 o 
   7  11   8       78.99       82.45      9.11 o 
   8  11   8        2.13       -0.87      7.21 o 
  -9  12   8        5.53       20.43     10.23 o 
  -8  12   8       50.92       51.61      7.90 o 
  -7  12   8        0.09        5.47      7.58 o 
  -6  12   8        0.03       -7.14      5.05 o 
  -5  12   8        4.49        2.84      6.01 o 
  -4  12   8        6.27        6.07      4.19 o 
  -3  12   8       54.38       48.16      5.65 o 
  -2  12   8       58.71       68.47      6.82 o 
  -1  12   8        7.09        7.08      5.81 o 
   0  12   8       18.92       33.90      7.43 o 
   1  12   8       38.88       28.40      7.37 o 
   2  12   8       48.23       60.67      9.25 o 
   3  12   8       13.11       20.34      6.56 o 
   4  12   8       60.46       54.30      7.77 o 
   5  12   8        2.44        5.71      6.32 o 
   6  12   8       18.56       19.12      6.90 o 
   7  12   8        6.49        3.01      6.16 o 
  -7  13   8        2.12        3.02      6.07 o 
  -6  13   8        0.19       -2.07      6.00 o 
  -5  13   8       54.86       45.66      8.52 o 
  -4  13   8       31.82       26.02      7.49 o 
  -3  13   8      168.00      178.89     10.57 o 
  -2  13   8        0.31        3.74      6.31 o 
  -1  13   8        0.06       -4.17      6.23 o 
   0  13   8        3.82       -4.92      6.11 o 
   1  13   8       50.68       60.87      9.39 o 
   2  13   8        3.60        1.98      6.20 o 
   3  13   8       28.73       30.67      8.51 o 
   4  13   8        0.56        0.92      6.80 o 
   5  13   8       28.77       30.71      8.47 o 
  -3  14   8       73.42       80.11     10.50 o 
  -2  14   8        8.82       -2.09      6.55 o 
  -1  14   8       37.69       52.34      9.31 o 
   0  14   8        0.67       -8.80      6.55 o 
   1  14   8       25.69       24.41      8.14 o 
   2  14   8       16.07       33.14      9.16 o 
 -15   0   9       26.30       34.43     15.91 o 
 -13   0   9      338.96      394.25     35.02 o 
 -11   0   9      364.37      415.00     35.10 o 
  -9   0   9       75.32       87.30     15.62 o 
  -7   0   9      415.61      381.02     30.49 o 
  -5   0   9      429.46      364.66     18.15 o 
  -3   0   9      542.15      539.50     23.44 o 
  -1   0   9      516.59      424.17     29.00 o 
   1   0   9      179.57      168.39      6.40 o 
   3   0   9     1498.07     1613.11     96.63 o 
   5   0   9       39.70       56.00      6.17 o 
   7   0   9       19.03       15.94      6.88 o 
   9   0   9      425.71      452.97     31.12 o 
  11   0   9       12.32       11.90     11.97 o 
  13   0   9       44.73       45.66     16.58 o 
 -15   1   9       61.67       84.55     12.57 o 
 -14   1   9        0.24        5.36      6.16 o 
 -13   1   9       20.74       17.85      7.92 o 
 -12   1   9        0.22       -2.80      4.98 o 
 -11   1   9      283.65      318.43     16.05 o 
 -10   1   9       23.57       25.71      5.93 o 
  -9   1   9      157.71      165.82     11.16 o 
  -8   1   9       32.54       37.88      6.07 o 
  -7   1   9       45.50       48.09      6.85 o 
  -6   1   9       35.87       41.86      5.58 o 
  -5   1   9       38.83       41.40      5.83 o 
  -4   1   9        3.27        8.95      4.45 o 
  -3   1   9     2916.50     2933.15     89.53 o 
  -2   1   9      487.17      403.68     12.90 o 
  -1   1   9     1146.64      961.46     26.00 o 
   0   1   9      124.00      117.45      4.50 o 
   1   1   9      471.90      494.50     14.52 o 
   2   1   9     2858.63     2763.69     70.65 o 
   3   1   9      735.28      763.37     22.40 o 
   4   1   9      222.55      201.61      8.29 o 
   5   1   9       92.31      115.01      7.73 o 
   6   1   9        9.66        5.65      2.75 o 
   7   1   9      668.17      603.88     25.87 o 
   8   1   9       83.20       80.31      5.79 o 
   9   1   9      442.86      413.23     14.23 o 
  10   1   9       47.06       75.76      8.85 o 
  11   1   9        1.19        1.96      4.96 o 
  12   1   9       22.01       14.90      9.23 o 
  13   1   9       16.91       19.32      9.92 o 
 -15   2   9        0.41        1.42      6.72 o 
 -14   2   9        0.51       -5.08      8.21 o 
 -13   2   9       39.76       44.67      7.97 o 
 -12   2   9        2.94        4.93      5.50 o 
 -11   2   9        7.89       11.27      5.48 o 
 -10   2   9        6.74        9.46      5.59 o 
  -9   2   9      106.69      100.70     11.51 o 
  -8   2   9      158.89      152.68     12.71 o 
  -7   2   9      110.50       83.64      7.59 o 
  -6   2   9       36.55       40.76      5.56 o 
  -5   2   9       36.41       39.79      5.49 o 
  -4   2   9     1983.33     1833.84     58.13 o 
  -3   2   9       51.64       46.55      5.66 o 
  -2   2   9      468.10      433.60     31.54 o 
  -1   2   9     2593.98     2482.02     49.88 o 
   0   2   9      509.41      487.88     16.51 o 
   1   2   9     1574.67     1401.24     36.87 o 
   2   2   9        6.78        6.05      1.95 o 
   3   2   9      130.77      154.66      5.36 o 
   4   2   9       70.85       67.28      3.47 o 
   5   2   9      621.99      634.12     27.42 o 
   6   2   9        1.89        0.68      2.58 o 
   7   2   9       78.78       78.69      5.47 o 
   8   2   9        0.01        2.63      3.13 o 
   9   2   9      111.97      102.78      9.21 o 
  10   2   9        7.46        0.78      4.62 o 
  11   2   9        0.27       -3.83      4.96 o 
  12   2   9        0.93       -4.19      5.45 o 
  13   2   9        8.36       23.76      9.79 o 
 -15   3   9       58.74       77.34     16.14 o 
 -14   3   9        0.33        0.27      6.23 o 
 -13   3   9        7.83       -2.94      5.83 o 
 -12   3   9        2.34        3.12      5.73 o 
 -11   3   9       77.82       78.69     10.14 o 
 -10   3   9        5.05        1.43      4.79 o 
  -9   3   9       27.02       45.68      6.60 o 
  -8   3   9        6.59        3.05      4.28 o 
  -7   3   9       31.15       23.94      5.25 o 
  -6   3   9      113.53      112.11      8.57 o 
  -5   3   9       13.76       12.11      4.52 o 
  -4   3   9       38.52       28.81      5.03 o 
  -3   3   9      762.42      707.43     48.02 o 
  -2   3   9        0.30        0.86      4.11 o 
  -1   3   9        6.74        7.71      2.47 o 
   0   3   9      347.12      335.00     11.15 o 
   1   3   9      480.81      515.34     15.55 o 
   2   3   9       48.95       50.29      3.92 o 
   3   3   9        6.06        4.80      2.60 o 
   4   3   9      372.54      374.56     12.27 o 
   5   3   9      297.94      273.15      8.23 o 
   6   3   9       61.77       64.57      7.53 o 
   7   3   9      160.39      150.04     10.42 o 
   8   3   9      475.51      555.61     24.24 o 
   9   3   9       41.32       46.14      7.03 o 
  10   3   9       57.18       53.63      7.65 o 
  11   3   9        8.89        5.56      5.72 o 
  12   3   9       44.83       47.31      8.08 o 
  13   3   9        0.40       -1.23      6.34 o 
 -15   4   9        0.30        4.61      8.93 o 
 -14   4   9        6.16       13.44      9.02 o 
 -13   4   9       26.34       23.13     12.75 o 
 -12   4   9       14.69       20.83      6.72 o 
 -11   4   9       12.65       12.16      5.96 o 
 -10   4   9       38.78       29.00      6.42 o 
  -9   4   9       46.53       47.50      7.08 o 
  -8   4   9       34.08       36.50      6.22 o 
  -7   4   9       62.26       59.00      6.97 o 
  -6   4   9      140.20      131.31      9.55 o 
  -5   4   9       61.93       51.51      6.08 o 
  -4   4   9       15.37       14.57      4.79 o 
  -3   4   9      166.14      173.41      7.87 o 
  -2   4   9     1935.44     1927.96     60.89 o 
  -1   4   9      167.23      182.71      7.83 o 
   0   4   9      444.30      458.06     17.23 o 
   1   4   9      355.37      260.06     63.11 o 
   2   4   9      120.01      110.27      6.58 o 
   3   4   9       29.61       30.52      3.50 o 
   4   4   9       13.35        8.55      2.79 o 
   5   4   9       29.14       31.91      3.88 o 
   6   4   9      354.81      340.01     12.12 o 
   7   4   9       30.94       26.09      4.13 o 
   8   4   9        1.57       -3.79      4.48 o 
   9   4   9        5.84        1.77      4.83 o 
  10   4   9       70.79      103.64      9.97 o 
  11   4   9      148.26      121.94     10.87 o 
  12   4   9       15.49       26.30      8.43 o 
  13   4   9       26.19       43.62     10.95 o 
 -14   5   9        5.19       15.06      9.27 o 
 -13   5   9       46.22       47.39     10.51 o 
 -12   5   9        3.98        6.58      7.64 o 
 -11   5   9       28.74       22.43      8.16 o 
 -10   5   9      100.53      110.32     10.21 o 
  -9   5   9       45.03       52.67      7.30 o 
  -8   5   9        3.82        6.40      4.75 o 
  -7   5   9       67.24       64.06      7.48 o 
  -6   5   9       12.73       10.78      4.61 o 
  -5   5   9      107.46      120.89      9.73 o 
  -4   5   9      130.84      108.40      8.22 o 
  -3   5   9        5.95        3.10      2.96 o 
  -2   5   9      534.95      539.97     16.68 o 
  -1   5   9       14.34       20.66      3.67 o 
   0   5   9     1621.71     1611.77     59.03 o 
   1   5   9       41.73       38.27      4.12 o 
   2   5   9       38.96       37.32      4.04 o 
   3   5   9       79.08       69.40      5.19 o 
   4   5   9      806.95      824.56     36.16 o 
   5   5   9       51.50       30.59      9.14 o 
   6   5   9        0.13        3.65      2.15 o 
   7   5   9     1524.91     1517.33     49.97 o 
   8   5   9       41.50       32.35      4.85 o 
   9   5   9      397.52      386.99     17.96 o 
  10   5   9       18.38       25.09      6.75 o 
  11   5   9        1.23        2.46     11.97 o 
  12   5   9        1.75        0.76      7.56 o 
 -14   6   9        7.47       18.08     10.51 o 
 -13   6   9        0.05        3.95      8.85 o 
 -12   6   9       85.16       85.99     13.45 o 
 -11   6   9        2.47        5.15      7.53 o 
 -10   6   9       53.10       59.53     10.27 o 
  -9   6   9       28.50       27.69      9.93 o 
  -8   6   9      101.78      131.41     10.36 o 
  -7   6   9      156.07      179.31     11.93 o 
  -6   6   9       41.95       58.75      8.38 o 
  -5   6   9       24.39       12.39      4.87 o 
  -4   6   9       47.21       46.18      4.69 o 
  -3   6   9       77.31       56.19      4.92 o 
  -2   6   9      462.94      468.90     19.44 o 
  -1   6   9       57.99       61.46      5.08 o 
   0   6   9      384.27      370.66     10.55 o 
   1   6   9      241.88      258.36     12.43 o 
   2   6   9       56.88       58.21      5.02 o 
   3   6   9       36.07       39.18      4.29 o 
   4   6   9       10.86        9.28      3.07 o 
   5   6   9       30.99       28.52      6.49 o 
   6   6   9       18.81       14.48      4.05 o 
   7   6   9        2.06        1.07      4.19 o 
   8   6   9       87.72       72.45      6.70 o 
   9   6   9        4.70        1.18      4.18 o 
  10   6   9        4.60        4.27      9.37 o 
  11   6   9        9.70       11.07      8.79 o 
  12   6   9        1.80       -4.15      9.11 o 
 -13   7   9      112.02       94.17     19.67 o 
 -12   7   9       31.09       29.05     10.33 o 
 -11   7   9       18.02       32.07     10.22 o 
 -10   7   9      194.03      236.82     19.62 o 
  -9   7   9        8.00       15.48      7.71 o 
  -8   7   9       87.69       91.93     12.08 o 
  -7   7   9      301.61      334.71     20.62 o 
  -6   7   9        5.10        6.91      4.78 o 
  -5   7   9       21.28       17.74      5.29 o 
  -4   7   9      102.07      108.74     12.54 o 
  -3   7   9      479.70      471.83     15.47 o 
  -2   7   9       34.74       42.33      3.64 o 
  -1   7   9       47.30       42.49      3.63 o 
   0   7   9      144.68      134.46      7.45 o 
   1   7   9      105.20      102.27      6.67 o 
   2   7   9      140.65      139.00      7.75 o 
   3   7   9        2.03        0.08      3.14 o 
   4   7   9       46.72       56.27      5.51 o 
   5   7   9      114.57       89.15      6.70 o 
   6   7   9        0.63        4.58      3.88 o 
   7   7   9       35.82       27.59      8.92 o 
   8   7   9        0.30        0.84      4.14 o 
   9   7   9        5.36       12.05      5.20 o 
  10   7   9        1.23        3.16      4.97 o 
  11   7   9       20.42        9.35      9.28 o 
 -12   8   9        0.11        0.48      8.54 o 
 -11   8   9        1.60        0.87      7.97 o 
 -10   8   9        1.28        0.73      7.68 o 
  -9   8   9       18.64       22.25     10.37 o 
  -8   8   9        8.17       10.36      7.41 o 
  -7   8   9      122.29      145.36     24.50 o 
  -6   8   9       11.11        5.72      7.03 o 
  -5   8   9      119.01      106.64      7.79 o 
  -4   8   9       43.09       38.42      4.84 o 
  -3   8   9       73.38       69.43      5.03 o 
  -2   8   9      169.78      169.26      7.27 o 
  -1   8   9       91.79       81.59      4.89 o 
   0   8   9        0.00       -0.03      3.42 o 
   1   8   9      668.70      625.06     37.52 o 
   2   8   9      325.62      323.64     14.50 o 
   3   8   9        6.05        6.80      3.75 o 
   4   8   9      306.93      297.75     17.21 o 
   5   8   9      105.33       92.42      8.52 o 
   6   8   9        2.11        5.02      4.63 o 
   7   8   9      388.60      422.95     17.88 o 
   8   8   9       32.08       30.97      6.05 o 
   9   8   9       15.40       11.77      6.75 o 
  10   8   9        4.39       -0.84      4.97 o 
 -12   9   9        2.68        3.93      8.99 o 
 -11   9   9       14.13       15.22      9.75 o 
 -10   9   9        3.47        7.01      8.34 o 
  -9   9   9       30.28       35.68     10.14 o 
  -8   9   9       37.19       28.51      9.32 o 
  -7   9   9       83.38       86.44     12.22 o 
  -6   9   9        0.89       10.09      7.15 o 
  -5   9   9       35.37       45.14      7.24 o 
  -4   9   9        3.42        2.04      3.11 o 
  -3   9   9       16.22       27.92      5.27 o 
  -2   9   9        8.06        6.06      2.98 o 
  -1   9   9      930.89      935.39     30.48 o 
   0   9   9      123.75      128.14      8.01 o 
   1   9   9        8.70        4.54      3.94 o 
   2   9   9       54.21       53.15      7.53 o 
   3   9   9       24.02       31.03      5.14 o 
   4   9   9        7.78        9.26      4.82 o 
   5   9   9      249.90      270.03     24.11 o 
   6   9   9       54.15       57.83      7.27 o 
   7   9   9       28.42        9.70      6.16 o 
   8   9   9       39.58       34.95      8.68 o 
   9   9   9       38.09       51.50      9.79 o 
  10   9   9        7.38        4.82      6.61 o 
 -11  10   9        0.00       -2.91      8.83 o 
 -10  10   9        1.18        0.38      8.88 o 
  -9  10   9        0.05        2.99      9.00 o 
  -8  10   9        8.07       17.20      8.93 o 
  -7  10   9      109.37      126.25     14.61 o 
  -6  10   9       18.65       19.92     12.05 o 
  -5  10   9      139.31      139.19      7.55 o 
  -4  10   9        0.34        2.79      3.57 o 
  -3  10   9      230.48      251.05     10.06 o 
  -2  10   9       32.56       26.14      4.77 o 
  -1  10   9      350.07      376.54     13.86 o 
   0  10   9        3.98        1.98      4.15 o 
   1  10   9      101.51      117.84      9.20 o 
   2  10   9       30.67       45.56      6.55 o 
   3  10   9      142.28      162.39     10.68 o 
   4  10   9      166.60      129.37     10.07 o 
   5  10   9       23.20       17.54      5.76 o 
   6  10   9       10.23        1.00      5.21 o 
   7  10   9      268.78      274.92     14.61 o 
   8  10   9       27.01       30.75      7.70 o 
   9  10   9       98.39      101.98     10.21 o 
  -9  11   9       57.14       78.44     13.38 o 
  -8  11   9       13.60       12.49      9.09 o 
  -7  11   9        8.66       15.67      8.70 o 
  -6  11   9      162.93      189.59     20.15 o 
  -5  11   9        7.68        5.16      4.98 o 
  -4  11   9       37.67       34.66      4.96 o 
  -3  11   9       28.23       23.99      4.59 o 
  -2  11   9       61.13       64.18      7.29 o 
  -1  11   9       27.44       36.11      6.14 o 
   0  11   9       77.40       88.01     15.32 o 
   1  11   9        1.95       -0.70      4.90 o 
   2  11   9      201.99      203.02     14.03 o 
   3  11   9       32.93       45.79      7.00 o 
   4  11   9       54.63       78.55     12.68 o 
   5  11   9       19.45       27.98      6.48 o 
   6  11   9       24.98       30.52      8.53 o 
   7  11   9        1.54       -2.03      5.96 o 
  -8  12   9       17.76       21.61     10.29 o 
  -7  12   9        0.73        6.90      8.51 o 
  -6  12   9       45.23       33.98      6.92 o 
  -5  12   9       20.19       25.14      5.46 o 
  -4  12   9        0.04       -4.56      3.93 o 
  -3  12   9       36.86       34.31      6.52 o 
  -2  12   9       16.33       28.53      7.26 o 
  -1  12   9       72.22       75.20     16.36 o 
   0  12   9      170.32      189.45     13.92 o 
   1  12   9       64.04       88.87     12.46 o 
   2  12   9      228.63      247.39     16.28 o 
   3  12   9       13.14       18.38      7.58 o 
   4  12   9       44.13       34.29      7.34 o 
   5  12   9      103.20       98.05      9.84 o 
   6  12   9       14.02        9.50      6.75 o 
  -5  13   9        6.72       -3.75     10.08 o 
  -4  13   9       53.47       67.87      9.57 o 
  -3  13   9       18.00       18.64      7.59 o 
  -2  13   9      238.07      225.09     31.16 o 
  -1  13   9       19.16       24.44      7.56 o 
   0  13   9       49.14       54.91      8.91 o 
   1  13   9        0.01        2.85      6.64 o 
   2  13   9        2.05       10.30      7.58 o 
   3  13   9       25.27       10.46      7.57 o 
 -14   0  10       13.15       24.54     14.43 o 
 -12   0  10       64.98       49.97     14.28 o 
 -10   0  10       68.58       80.83     16.88 o 
  -8   0  10        1.85        9.59      7.81 o 
  -6   0  10       35.30       56.02     13.83 o 
  -4   0  10      487.16      383.29     28.78 o 
  -2   0  10        3.87        2.89      2.98 o 
   0   0  10        7.92        5.87      3.23 o 
   2   0  10       59.88       77.83      8.11 o 
   4   0  10      485.42      388.98     17.84 o 
   6   0  10       12.66       13.07      4.47 o 
   8   0  10      440.99      360.37     18.29 o 
  10   0  10      197.49      239.29     30.26 o 
  12   0  10       17.07       25.43     14.28 o 
 -15   1  10        0.16        3.52      7.18 o 
 -14   1  10        1.72        2.91      8.90 o 
 -13   1  10        3.49        3.51      6.06 o 
 -12   1  10        1.89       -7.82      5.21 o 
 -11   1  10       19.44        7.37      5.66 o 
 -10   1  10        0.73       -6.49      4.33 o 
  -9   1  10       48.08       53.84      6.96 o 
  -8   1  10       79.86       81.79      8.04 o 
  -7   1  10      128.77      141.14      8.59 o 
  -6   1  10      295.93      231.84     12.01 o 
  -5   1  10       84.36       65.16      6.93 o 
  -4   1  10      268.04      193.34     55.86 o 
  -3   1  10       64.07       56.49      4.51 o 
  -2   1  10      148.42      130.62      6.19 o 
  -1   1  10       42.17       41.30      4.08 o 
   0   1  10       76.21       80.00      4.47 o 
   1   1  10       27.27       39.83      5.69 o 
   2   1  10       49.51       63.43      3.04 o 
   3   1  10      537.97      541.84     16.21 o 
   4   1  10      108.51      117.84      6.03 o 
   5   1  10        5.72        4.17      2.83 o 
   6   1  10       84.63       79.31      5.46 o 
   7   1  10       87.60       89.53      6.06 o 
   8   1  10       40.35       36.10      4.49 o 
   9   1  10        0.98       -2.69      4.58 o 
  10   1  10       24.93       30.18      6.40 o 
  11   1  10       38.93       71.03     12.25 o 
  12   1  10        0.09        5.79      8.80 o 
 -15   2  10        1.17       -1.32      7.22 o 
 -14   2  10        7.46       10.26      6.74 o 
 -13   2  10       14.42       23.20      7.52 o 
 -12   2  10        4.53       -0.77      5.57 o 
 -11   2  10       46.02       41.22      8.13 o 
 -10   2  10       81.37      102.10      9.65 o 
  -9   2  10        2.69        2.25      4.45 o 
  -8   2  10       21.17       21.85      5.51 o 
  -7   2  10      158.77      164.72     10.81 o 
  -6   2  10      497.62      464.30     22.30 o 
  -5   2  10       66.85       73.30      7.16 o 
  -4   2  10       26.90       18.36      4.70 o 
  -3   2  10       18.25       13.99      3.41 o 
  -2   2  10      441.49      408.34     13.07 o 
  -1   2  10       39.69       44.54      2.82 o 
   0   2  10      176.23      154.48      6.69 o 
   1   2  10       61.41       63.78      4.22 o 
   2   2  10       18.94       20.91      2.62 o 
   3   2  10      734.83      782.29     22.15 o 
   4   2  10      463.24      486.09     15.49 o 
   5   2  10        0.05        0.57      2.70 o 
   6   2  10       94.10       82.28      5.56 o 
   7   2  10      300.14      308.85     11.76 o 
   8   2  10       89.29      115.61     10.26 o 
   9   2  10       10.66       36.50      6.62 o 
  10   2  10        0.42       -8.38      5.59 o 
  11   2  10        0.73        8.61      5.76 o 
  12   2  10        4.72        7.01     14.39 o 
 -14   3  10        0.86        3.35      6.98 o 
 -13   3  10       33.03       34.29      7.68 o 
 -12   3  10       17.80       24.19      6.86 o 
 -11   3  10       35.95       39.96      7.98 o 
 -10   3  10       37.39       37.18      6.96 o 
  -9   3  10        0.02        2.59      4.88 o 
  -8   3  10        0.26       -3.16      4.39 o 
  -7   3  10       72.70       63.30      7.55 o 
  -6   3  10       38.37       16.07      4.89 o 
  -5   3  10        1.38        6.94      3.95 o 
  -4   3  10       57.57       58.47      6.37 o 
  -3   3  10      984.95      981.99     41.82 o 
  -2   3  10       18.43        9.01      3.49 o 
  -1   3  10      149.90      127.89      6.45 o 
   0   3  10      681.78      668.96     32.54 o 
   1   3  10     1123.92     1090.98     29.78 o 
   2   3  10      739.40      713.21     22.92 o 
   3   3  10      168.31      174.03      9.22 o 
   4   3  10      577.51      584.40     17.70 o 
   5   3  10      671.06      660.15     36.21 o 
   6   3  10       11.10        6.59      3.09 o 
   7   3  10     1198.77     1217.91     41.48 o 
   8   3  10      117.00      111.34      9.68 o 
   9   3  10       12.34       14.28      5.64 o 
  10   3  10       20.96       15.85      5.97 o 
  11   3  10        4.21        8.10      5.74 o 
  12   3  10        0.63        1.65      6.35 o 
 -14   4  10        6.57        2.75      8.47 o 
 -13   4  10       73.30       82.57     12.58 o 
 -12   4  10       19.71       16.90      6.76 o 
 -11   4  10       21.54       20.51      6.57 o 
 -10   4  10        6.11        4.61      5.46 o 
  -9   4  10        1.68        6.42      5.55 o 
  -8   4  10       10.81        8.48      5.13 o 
  -7   4  10      104.60      100.45      9.10 o 
  -6   4  10      248.80      209.70     12.14 o 
  -5   4  10      795.92      691.18     42.83 o 
  -4   4  10        4.40        5.11      4.01 o 
  -3   4  10       20.25       23.08      3.56 o 
  -2   4  10        3.97        4.47      2.95 o 
  -1   4  10       64.58       56.13      6.84 o 
   0   4  10       86.47       80.33      7.52 o 
   1   4  10       28.07       26.98      3.65 o 
   2   4  10      232.02      247.03      9.45 o 
   3   4  10     1025.36      942.10     33.07 o 
   4   4  10      208.83      211.41      9.25 o 
   5   4  10      155.31      154.13      7.76 o 
   6   4  10      310.41      329.73     23.94 o 
   7   4  10        0.42        3.56      4.88 o 
   8   4  10       27.43       40.43      6.87 o 
   9   4  10       38.70       36.34      6.74 o 
  10   4  10        6.50       11.97      5.79 o 
  11   4  10        4.22       10.16      5.99 o 
  12   4  10       24.85       24.00      7.70 o 
 -14   5  10        1.30        0.22      9.02 o 
 -13   5  10        0.22        9.15      8.80 o 
 -12   5  10       10.45        9.65     11.86 o 
 -11   5  10        0.51       -3.67      7.26 o 
 -10   5  10        9.68        5.20      6.16 o 
  -9   5  10       16.49       12.51      5.96 o 
  -8   5  10       97.69      104.79      9.81 o 
  -7   5  10      155.97      177.64     11.99 o 
  -6   5  10      312.53      334.50     16.38 o 
  -5   5  10       33.81       27.33      5.18 o 
  -4   5  10        0.07       -1.06      3.89 o 
  -3   5  10      221.85      196.53      8.49 o 
  -2   5  10        0.87       -1.83      2.75 o 
  -1   5  10       90.73       93.28      6.05 o 
   0   5  10      121.08      119.37      7.67 o 
   1   5  10      187.65      171.75     15.40 o 
   2   5  10        4.30        2.32      3.11 o 
   3   5  10      233.34      220.72     24.41 o 
   4   5  10      107.56      108.46      7.90 o 
   5   5  10       12.49       18.95      3.63 o 
   6   5  10       11.05       13.46      3.55 o 
   7   5  10      247.02      274.13     14.54 o 
   8   5  10      191.67      173.57     12.18 o 
   9   5  10        0.03       -2.90      4.75 o 
  10   5  10        8.79       11.41      6.13 o 
  11   5  10        3.71        0.00      7.49 o 
 -13   6  10        0.97        0.23      8.86 o 
 -12   6  10        1.18      -10.65      7.10 o 
 -11   6  10       39.26       55.97     19.48 o 
 -10   6  10       32.88       32.61      8.91 o 
  -9   6  10        0.17       -0.59      6.69 o 
  -8   6  10        0.02        3.15      7.04 o 
  -7   6  10      148.18      153.59     11.38 o 
  -6   6  10      104.86       98.91      9.26 o 
  -5   6  10      133.85      134.39     10.12 o 
  -4   6  10       18.81       22.24      3.97 o 
  -3   6  10       47.51       45.04      4.88 o 
  -2   6  10       81.92       85.08      6.07 o 
  -1   6  10        0.86        5.30      3.12 o 
   0   6  10        1.90        2.16      2.91 o 
   1   6  10      350.06      349.94     15.85 o 
   2   6  10       54.52       56.37      7.08 o 
   3   6  10        0.01        2.83      2.80 o 
   4   6  10        9.17        3.34      3.09 o 
   5   6  10       96.15       86.49      6.39 o 
   6   6  10      250.87      264.59     12.72 o 
   7   6  10        0.97       -0.20      3.51 o 
   8   6  10       24.47       36.88      9.55 o 
   9   6  10        9.51       13.51      7.59 o 
  10   6  10        0.57       -4.70      7.32 o 
  11   6  10       25.13       47.72     11.56 o 
 -13   7  10       27.61       31.47     11.53 o 
 -12   7  10       19.84       23.49      9.81 o 
 -11   7  10        5.37        3.98     10.74 o 
 -10   7  10       22.49       30.98     12.86 o 
  -9   7  10        3.99       14.09      8.02 o 
  -8   7  10      215.93      254.50     19.32 o 
  -7   7  10        5.70        4.36      6.63 o 
  -6   7  10        0.01       -0.34      4.60 o 
  -5   7  10        5.38        8.89      4.85 o 
  -4   7  10      151.32      160.58      8.20 o 
  -3   7  10      168.24      167.83     13.20 o 
  -2   7  10      107.44      105.29      8.25 o 
  -1   7  10       44.07       54.47      5.45 o 
   0   7  10       22.57       25.52      4.39 o 
   1   7  10      191.08      186.56      9.01 o 
   2   7  10      414.36      462.73     16.83 o 
   3   7  10      172.44      194.09      9.47 o 
   4   7  10       40.34       48.13      5.43 o 
   5   7  10      159.70      171.64      9.15 o 
   6   7  10      179.13      191.22      9.78 o 
   7   7  10       21.64       10.41      4.82 o 
   8   7  10       16.47       17.58      7.62 o 
   9   7  10        6.15        5.67      7.51 o 
  10   7  10       49.95       47.72     10.88 o 
 -12   8  10       12.25       10.23      9.76 o 
 -11   8  10        2.42        6.31      9.11 o 
 -10   8  10      112.28      131.88     15.78 o 
  -9   8  10       54.87       69.89     16.95 o 
  -8   8  10        8.27       16.26      8.00 o 
  -7   8  10        7.23        3.66      7.28 o 
  -6   8  10        1.13        2.65      6.55 o 
  -5   8  10       30.21       23.94      7.40 o 
  -4   8  10       76.52      103.48     12.70 o 
  -3   8  10       65.60       63.34      5.72 o 
  -2   8  10       32.54       40.54      5.65 o 
  -1   8  10      441.95      467.70     15.98 o 
   0   8  10      116.19      144.69      8.32 o 
   1   8  10       39.39       39.98      6.14 o 
   2   8  10        0.03       -5.15      3.43 o 
   3   8  10      440.72      423.59     15.12 o 
   4   8  10        0.02        0.01      3.95 o 
   5   8  10      762.04      718.41     39.67 o 
   6   8  10        4.81        1.84      6.10 o 
   7   8  10       36.40       30.84      6.82 o 
   8   8  10        0.99        6.61      5.13 o 
   9   8  10       25.73        7.75      8.38 o 
  10   8  10       13.88        7.26      9.56 o 
 -11   9  10        0.46       -7.52      8.66 o 
 -10   9  10       17.06       13.76      9.65 o 
  -9   9  10       20.50       36.63     10.82 o 
  -8   9  10      139.46      177.42     17.28 o 
  -7   9  10      143.40      154.10     15.66 o 
  -6   9  10       50.93       53.04     13.20 o 
  -5   9  10        6.90       11.01      5.36 o 
  -4   9  10       36.99       24.26      5.33 o 
  -3   9  10       74.80       75.15      7.15 o 
  -2   9  10        4.33       13.32      4.40 o 
  -1   9  10        7.49        6.94      4.19 o 
   0   9  10       41.17       46.02      5.58 o 
   1   9  10      151.31      119.02      7.99 o 
   2   9  10       98.23      112.20      8.89 o 
   3   9  10      139.12      153.98     12.97 o 
   4   9  10       45.61       41.46      8.46 o 
   5   9  10      103.09       86.62      8.99 o 
   6   9  10       35.25       31.34      6.38 o 
   7   9  10        2.93        4.83      5.49 o 
   8   9  10       31.88       40.81      8.41 o 
   9   9  10        9.47       14.93      9.53 o 
 -10  10  10       56.08       48.38     12.10 o 
  -9  10  10       49.05       58.36     12.15 o 
  -8  10  10       26.20       35.67     10.28 o 
  -7  10  10       29.30       33.05      9.91 o 
  -6  10  10       14.01       -1.85      7.13 o 
  -5  10  10       40.44       37.65     10.33 o 
  -4  10  10       48.27       47.07      6.33 o 
  -3  10  10       34.05       39.67      6.16 o 
  -2  10  10      176.91      145.24      9.77 o 
  -1  10  10       33.88       29.49      5.87 o 
   0  10  10       13.49       15.05      4.65 o 
   1  10  10        0.38        1.68      4.09 o 
   2  10  10       35.89       52.33      6.91 o 
   3  10  10       22.42       15.74      5.82 o 
   4  10  10        0.01       -3.99      6.67 o 
   5  10  10        0.96       -0.09      5.19 o 
   6  10  10       16.05       17.68      8.67 o 
   7  10  10       29.69       25.53      7.14 o 
   8  10  10        4.61        3.97      6.06 o 
  -9  11  10        0.75       -1.06      8.77 o 
  -8  11  10       41.76       43.34     11.04 o 
  -7  11  10       26.65       17.34      9.18 o 
  -6  11  10        2.18       -7.94      6.92 o 
  -5  11  10       29.37       31.19      6.23 o 
  -4  11  10        4.36        5.46      5.12 o 
  -3  11  10      124.32      122.37      9.51 o 
  -2  11  10        0.29        5.44      5.21 o 
  -1  11  10      135.38      141.85     11.78 o 
   0  11  10       11.00       12.86      6.63 o 
   1  11  10      121.65      149.00     28.48 o 
   2  11  10       35.80       48.18      8.08 o 
   3  11  10       16.21       18.95      6.10 o 
   4  11  10        0.54       -7.68      5.12 o 
   5  11  10        0.63       -0.04      5.67 o 
   6  11  10        1.29       -2.41      5.85 o 
  -7  12  10       44.91       37.20     13.01 o 
  -6  12  10       22.89       13.87      8.77 o 
  -5  12  10       60.60       74.66      8.46 o 
  -4  12  10       39.62       27.91      6.72 o 
  -3  12  10       69.18       73.53      8.33 o 
  -2  12  10       48.81       62.89     16.02 o 
  -1  12  10       50.40       50.38     10.26 o 
   0  12  10        0.31       13.22      6.75 o 
   1  12  10       46.34       39.90     10.26 o 
   2  12  10       24.84       24.03      8.77 o 
   3  12  10       84.89       91.03     10.96 o 
   4  12  10        8.91       11.22      9.92 o 
  -3  13  10       15.54       10.63     11.04 o 
  -2  13  10        0.25       -5.61      7.73 o 
  -1  13  10        3.25       11.73      7.56 o 
   0  13  10       71.36       85.62     12.08 o 
   1  13  10       22.49       33.99      9.09 o 
 -13   0  11       88.00       90.52     12.46 o 
 -11   0  11        0.15       -4.04      8.18 o 
  -9   0  11       17.42       29.72      7.84 o 
  -7   0  11        6.48       -0.31      7.40 o 
  -5   0  11      801.15      745.67     51.31 o 
  -3   0  11      274.83      254.43     13.73 o 
  -1   0  11       21.15       33.67     11.67 o 
   1   0  11      204.59      154.59      9.73 o 
   3   0  11       52.28       54.03      6.53 o 
   5   0  11      345.98      357.23     32.64 o 
   7   0  11      332.72      350.86     17.84 o 
   9   0  11      154.26      182.18     13.19 o 
  11   0  11       11.34       32.72     14.35 o 
 -14   1  11        3.64       -4.83      6.68 o 
 -13   1  11       11.56        2.54      6.22 o 
 -12   1  11       13.92        3.23      6.28 o 
 -11   1  11       75.75       86.69      9.40 o 
 -10   1  11        0.52       -4.89      4.95 o 
  -9   1  11        1.11        7.62      4.91 o 
  -8   1  11       41.55       31.01      7.05 o 
  -7   1  11       82.24       88.08      8.44 o 
  -6   1  11     1282.20     1227.64     34.79 o 
  -5   1  11        3.37        2.37      3.80 o 
  -4   1  11      119.58      102.86      7.46 o 
  -3   1  11       25.04       22.42      3.31 o 
  -2   1  11        7.39        4.56      3.21 o 
  -1   1  11        5.66        6.21      2.85 o 
   0   1  11      168.16      161.09      8.82 o 
   1   1  11       59.68       53.70      5.73 o 
   2   1  11        5.47       -0.66      3.61 o 
   3   1  11      137.35      131.59      6.60 o 
   4   1  11      158.29      153.60      7.12 o 
   5   1  11      139.04      146.74      7.22 o 
   6   1  11      281.44      296.74     19.57 o 
   7   1  11       16.90       18.22      4.22 o 
   8   1  11        0.11        0.54      4.08 o 
   9   1  11       15.78       19.27      5.78 o 
  10   1  11       36.04       47.08      7.46 o 
  11   1  11       29.89       32.36     10.42 o 
  12   1  11        0.01      -11.70     10.22 o 
 -14   2  11        3.68        1.68      6.86 o 
 -13   2  11       48.85       68.63      9.47 o 
 -12   2  11       53.35       49.55      8.25 o 
 -11   2  11       62.86       57.48      8.06 o 
 -10   2  11        4.95        6.17      5.35 o 
  -9   2  11       47.00       42.63      7.01 o 
  -8   2  11       96.63       95.66      8.98 o 
  -7   2  11      258.32      264.14     13.91 o 
  -6   2  11      216.34      193.33     15.09 o 
  -5   2  11       21.93       20.81      6.98 o 
  -4   2  11       28.40       23.01      4.82 o 
  -3   2  11       95.19       97.44      5.84 o 
  -2   2  11       21.45       12.69      3.91 o 
  -1   2  11        4.15        5.46      2.60 o 
   0   2  11        1.63        4.47      3.30 o 
   1   2  11      222.76      224.73     12.80 o 
   2   2  11      267.28      304.29     13.58 o 
   3   2  11        0.71        2.23      4.54 o 
   4   2  11      723.26      721.80     30.93 o 
   5   2  11      106.97      120.27      6.97 o 
   6   2  11      713.90      678.43     39.12 o 
   7   2  11        0.04        4.36      5.21 o 
   8   2  11       27.14       27.11      6.14 o 
   9   2  11        2.02       -4.28      4.63 o 
  10   2  11       39.94       48.74      7.72 o 
  11   2  11        1.90        0.01      5.94 o 
  12   2  11       10.37       12.81     11.71 o 
 -14   3  11        4.75      -11.28      7.52 o 
 -13   3  11       24.66       18.60      7.09 o 
 -12   3  11        7.74       -0.66      5.70 o 
 -11   3  11       13.34        9.31      6.02 o 
 -10   3  11        8.99       18.83      5.98 o 
  -9   3  11       16.73       21.18      5.95 o 
  -8   3  11      109.03      124.38     10.25 o 
  -7   3  11       92.05      114.35     12.79 o 
  -6   3  11     1509.22     1471.42     48.98 o 
  -5   3  11       15.00        6.04      5.76 o 
  -4   3  11        8.79        3.38      4.27 o 
  -3   3  11       67.17       62.46     16.84 o 
  -2   3  11        5.27        4.15      3.60 o 
  -1   3  11        1.50       -0.71      2.38 o 
   0   3  11      176.03      185.26      8.01 o 
   1   3  11       82.53       79.82      5.14 o 
   2   3  11       60.20       61.62      4.34 o 
   3   3  11        1.02        0.06      4.09 o 
   4   3  11        0.01       -4.46      3.78 o 
   5   3  11      101.56      102.92      8.65 o 
   6   3  11       10.99       11.17      5.08 o 
   7   3  11      273.62      298.49     15.46 o 
   8   3  11      120.21      127.51     10.36 o 
   9   3  11       48.32       44.24     11.74 o 
  10   3  11        2.09       11.33      5.96 o 
  11   3  11        8.05       12.37      6.43 o 
 -13   4  11        0.05       -7.83     11.67 o 
 -12   4  11       32.80       28.90      7.91 o 
 -11   4  11        9.38        3.01      6.10 o 
 -10   4  11       13.15       14.72      6.24 o 
  -9   4  11       70.81       87.89     11.29 o 
  -8   4  11      145.66      155.44     11.73 o 
  -7   4  11        3.73        5.15      7.12 o 
  -6   4  11       78.74       86.22     12.01 o 
  -5   4  11      121.19      112.86      9.74 o 
  -4   4  11      204.75      196.22     11.49 o 
  -3   4  11      362.52      346.98     15.66 o 
  -2   4  11       63.48       72.61      5.51 o 
  -1   4  11        0.44       -0.47      2.68 o 
   0   4  11       34.05       29.17      3.90 o 
   1   4  11       30.44       31.00      5.02 o 
   2   4  11        0.77        5.05      2.68 o 
   3   4  11      102.29      104.67      7.52 o 
   4   4  11        0.31       -5.72      3.81 o 
   5   4  11       32.37       33.54      6.04 o 
   6   4  11        0.46        2.17      5.85 o 
   7   4  11       16.41       19.54      5.96 o 
   8   4  11        0.69       -4.56      4.89 o 
   9   4  11        1.09       -7.27      4.84 o 
  10   4  11        0.52       -1.86      5.25 o 
  11   4  11        8.64       13.86      6.83 o 
 -13   5  11        3.04       13.39      9.80 o 
 -12   5  11        0.29       -1.25      8.72 o 
 -11   5  11       52.37       61.43     11.79 o 
 -10   5  11       60.12       58.72      8.68 o 
  -9   5  11        4.47        5.60      5.70 o 
  -8   5  11        3.68       14.74      5.92 o 
  -7   5  11      136.78      152.77     11.56 o 
  -6   5  11      204.84      230.60     41.17 o 
  -5   5  11       72.19       65.33      7.85 o 
  -4   5  11       80.65       62.63      7.55 o 
  -3   5  11       28.86       18.65      3.75 o 
  -2   5  11        1.28        9.60      3.43 o 
  -1   5  11        0.42        5.43      3.17 o 
   0   5  11       89.78       78.43     16.42 o 
   1   5  11        7.08        7.11      2.90 o 
   2   5  11       39.44       48.23      4.63 o 
   3   5  11       72.36       72.98      5.46 o 
   4   5  11       50.21       51.69      6.23 o 
   5   5  11       53.81       69.23      7.83 o 
   6   5  11       15.98       24.59      5.96 o 
   7   5  11       36.30       37.22      7.03 o 
   8   5  11       62.41       64.44     13.21 o 
   9   5  11        5.79        3.79      5.91 o 
  10   5  11      183.79      235.73     15.27 o 
  11   5  11        4.95       -0.89      8.19 o 
 -13   6  11        2.65        1.56      9.67 o 
 -12   6  11       17.46       13.30      9.75 o 
 -11   6  11        8.01        2.91      7.62 o 
 -10   6  11        3.62        1.01      7.50 o 
  -9   6  11       37.03       41.57     10.06 o 
  -8   6  11       44.02       42.32      7.90 o 
  -7   6  11       11.33        7.71      6.03 o 
  -6   6  11        2.86        5.06      5.25 o 
  -5   6  11        6.25       -0.11      6.05 o 
  -4   6  11      165.74      166.02     11.47 o 
  -3   6  11       50.01       53.43      5.53 o 
  -2   6  11       71.96       60.94      7.86 o 
  -1   6  11       73.00       83.59      6.33 o 
   0   6  11        1.07        1.56      3.20 o 
   1   6  11      206.04      197.85      9.00 o 
   2   6  11        8.66       11.78      3.56 o 
   3   6  11        0.51        0.83      2.25 o 
   4   6  11       40.48       48.78      8.87 o 
   5   6  11      495.05      523.67     21.68 o 
   6   6  11        0.07        3.66      5.06 o 
   7   6  11       17.25       16.79      5.93 o 
   8   6  11      310.86      320.48     16.77 o 
   9   6  11       62.56       54.24     23.24 o 
  10   6  11       41.79       50.28     10.97 o 
 -12   7  11       19.71       -0.16      8.96 o 
 -11   7  11        1.09       -7.22      7.54 o 
 -10   7  11        0.02       -7.36      7.46 o 
  -9   7  11       12.39       22.38      8.92 o 
  -8   7  11       27.22       36.22      9.53 o 
  -7   7  11        9.62        4.80      7.00 o 
  -6   7  11       11.96       13.19      5.88 o 
  -5   7  11       18.57       23.39      6.27 o 
  -4   7  11       24.03       30.67      4.84 o 
  -3   7  11      106.29       93.96      6.96 o 
  -2   7  11      163.61      171.49      8.86 o 
  -1   7  11      151.55      157.78     11.44 o 
   0   7  11        0.79        2.20      3.43 o 
   1   7  11       16.32       15.80      4.21 o 
   2   7  11       63.10       75.50      6.53 o 
   3   7  11      442.65      452.48     15.94 o 
   4   7  11       83.03       96.15      7.30 o 
   5   7  11      768.16      756.16     39.04 o 
   6   7  11       24.39       20.73      6.48 o 
   7   7  11      242.29      247.39     43.76 o 
   8   7  11       29.06       35.27     14.80 o 
   9   7  11        0.32       -5.07      8.18 o 
 -11   8  11        3.12       -1.76      8.58 o 
 -10   8  11        1.05        8.26     10.19 o 
  -9   8  11       21.02       26.19      9.80 o 
  -8   8  11       14.31       29.49      9.41 o 
  -7   8  11       63.68       55.58     10.29 o 
  -6   8  11       39.06       22.76      7.76 o 
  -5   8  11       60.91       46.48      9.08 o 
  -4   8  11       40.90       27.87      4.93 o 
  -3   8  11        0.02        4.08      3.94 o 
  -2   8  11      163.06      161.86     10.88 o 
  -1   8  11       12.77       14.98      4.38 o 
   0   8  11        0.66        0.89      3.75 o 
   1   8  11      132.39      150.87      8.80 o 
   2   8  11       33.72       36.25      5.35 o 
   3   8  11      296.94      260.97     12.70 o 
   4   8  11        1.07       -4.83      4.04 o 
   5   8  11      333.73      366.48     14.36 o 
   6   8  11        0.04       -0.68      4.96 o 
   7   8  11       24.36       29.95      9.93 o 
   8   8  11       10.27       10.96      8.74 o 
   9   8  11      116.43      162.39     18.26 o 
 -10   9  11        4.55        8.67     10.11 o 
  -9   9  11        1.22        1.90      8.61 o 
  -8   9  11       25.15       26.08      9.38 o 
  -7   9  11        6.65        7.16      8.27 o 
  -6   9  11        0.76        1.00      6.58 o 
  -5   9  11       55.08       42.10      6.23 o 
  -4   9  11      220.75      236.89     27.41 o 
  -3   9  11       39.56       35.05      5.94 o 
  -2   9  11        0.01       10.36      4.53 o 
  -1   9  11        3.01        2.80      4.94 o 
   0   9  11       61.42       55.94      6.14 o 
   1   9  11       25.60       26.07      5.07 o 
   2   9  11      137.55      140.07      9.00 o 
   3   9  11      285.52      311.47     16.61 o 
   4   9  11      118.00      101.71      9.01 o 
   5   9  11       60.25       52.24      7.35 o 
   6   9  11        7.71        7.17      5.58 o 
   7   9  11       54.65       67.31     18.33 o 
   8   9  11       11.17        1.42     13.79 o 
  -9  10  11       26.19       25.71     10.26 o 
  -8  10  11        4.24       13.86     15.24 o 
  -7  10  11      121.11      125.35     15.12 o 
  -6  10  11        9.27       -6.46      7.10 o 
  -5  10  11       52.11       62.13      7.44 o 
  -4  10  11       16.50       20.09      5.89 o 
  -3  10  11        2.38       -3.73      4.78 o 
  -2  10  11       63.23       56.57      7.35 o 
  -1  10  11      238.85      250.04     12.94 o 
   0  10  11        5.44       10.03      4.62 o 
   1  10  11       27.54       40.15      5.73 o 
   2  10  11        0.16       -2.88      5.67 o 
   3  10  11       50.46       57.42      7.65 o 
   4  10  11        2.30       -2.92      5.22 o 
   5  10  11        8.22       16.47      6.11 o 
   6  10  11       22.90       11.97      6.65 o 
   7  10  11        1.97        6.11      6.42 o 
  -7  11  11        5.73       12.85      8.70 o 
  -6  11  11       47.20       74.22     14.13 o 
  -5  11  11        0.26       -4.18      5.21 o 
  -4  11  11       17.21       15.66      5.69 o 
  -3  11  11       17.84       18.47      6.07 o 
  -2  11  11       17.81        9.31      5.51 o 
  -1  11  11        7.71       17.25      5.75 o 
   0  11  11       64.82       63.36      9.08 o 
   1  11  11        6.18        5.21      6.31 o 
   2  11  11        7.14        5.88      5.80 o 
   3  11  11       16.48       28.57      6.72 o 
   4  11  11        2.68       -1.77      5.67 o 
   5  11  11       41.97       29.59      7.27 o 
  -5  12  11       25.19       25.02      6.83 o 
  -4  12  11      102.76      123.08     10.08 o 
  -3  12  11       71.05       64.32      9.27 o 
  -2  12  11        1.51       -1.72      6.55 o 
  -1  12  11        2.59        5.29      6.57 o 
   0  12  11        6.66       13.57      7.22 o 
   1  12  11        0.03       -7.99      6.54 o 
   2  12  11       17.25       20.48      7.83 o 
   3  12  11        0.30        0.35     10.15 o 
 -14   0  12       14.19        9.03     10.74 o 
 -12   0  12        0.98       -8.63      6.21 o 
 -10   0  12       37.95       52.27     10.04 o 
  -8   0  12       43.76       34.84      7.36 o 
  -6   0  12      235.48      239.61     15.53 o 
  -4   0  12      548.32      518.03     23.80 o 
  -2   0  12      592.45      578.29     42.61 o 
   0   0  12       81.54       59.26     13.76 o 
   2   0  12      577.85      576.60     24.75 o 
   4   0  12       29.25       42.02      7.77 o 
   6   0  12      440.12      448.06     27.55 o 
   8   0  12        0.01       -2.68      5.25 o 
  10   0  12      111.33      107.37     22.90 o 
 -13   1  12        7.00       10.26      8.46 o 
 -12   1  12        0.22       -8.64      7.11 o 
 -11   1  12        2.25        4.39      5.44 o 
 -10   1  12        4.40        2.72      5.50 o 
  -9   1  12        2.09        2.75      4.75 o 
  -8   1  12        1.07       -2.31      4.03 o 
  -7   1  12       15.15       14.07      4.51 o 
  -6   1  12     1650.27     1566.12     52.00 o 
  -5   1  12        1.82       -2.10      2.94 o 
  -4   1  12      114.57       98.78      6.41 o 
  -3   1  12       17.17       20.38      4.40 o 
  -2   1  12      106.63      116.33      9.17 o 
  -1   1  12       36.32       37.66      8.09 o 
   0   1  12      274.84      273.85     18.93 o 
   1   1  12       16.21        9.19      4.22 o 
   2   1  12      310.93      321.21     37.81 o 
   3   1  12      237.66      242.39     14.73 o 
   4   1  12      300.14      369.99     33.26 o 
   5   1  12        0.05       -2.55      3.30 o 
   6   1  12      514.74      588.41     18.51 o 
   7   1  12       36.57       28.55      4.68 o 
   8   1  12      169.52      153.56     11.01 o 
   9   1  12        6.57        8.91      5.70 o 
  10   1  12       32.61       45.84     11.86 o 
  11   1  12        0.97        0.05      8.46 o 
 -13   2  12        2.10       11.43      6.98 o 
 -12   2  12        0.09       -2.82      5.81 o 
 -11   2  12        9.88        0.70      5.57 o 
 -10   2  12       13.68        4.50      5.27 o 
  -9   2  12       70.06       78.47     12.25 o 
  -8   2  12       71.48       70.66      8.12 o 
  -7   2  12        0.63        3.81      5.01 o 
  -6   2  12      579.20      571.08     23.29 o 
  -5   2  12        4.87        1.30      3.50 o 
  -4   2  12       61.94       51.71      8.46 o 
  -3   2  12      295.33      286.89     14.15 o 
  -2   2  12        0.47        4.55      4.40 o 
  -1   2  12       48.33       53.31      8.48 o 
   0   2  12        0.52        1.19      3.92 o 
   1   2  12      792.72      787.53     39.01 o 
   2   2  12       60.13       73.52      7.08 o 
   3   2  12       61.68       60.98      7.06 o 
   4   2  12      224.68      234.12     12.50 o 
   5   2  12        0.68       -1.89      3.44 o 
   6   2  12       76.55      103.11      8.69 o 
   7   2  12       30.54       31.12      7.90 o 
   8   2  12      319.07      335.97     19.02 o 
   9   2  12        0.70       -1.72      4.91 o 
  10   2  12       40.57       34.36      7.49 o 
  11   2  12        0.12      -10.46     12.05 o 
 -13   3  12       13.65       14.49      7.66 o 
 -12   3  12        0.00        4.32      6.42 o 
 -11   3  12        8.16       10.28      6.23 o 
 -10   3  12        0.41       -5.02      5.15 o 
  -9   3  12        5.02        4.79      5.25 o 
  -8   3  12       41.94       60.33     11.10 o 
  -7   3  12       16.22        8.27      5.61 o 
  -6   3  12       76.37       69.57      8.03 o 
  -5   3  12      232.59      217.74     13.12 o 
  -4   3  12       22.34       30.91      5.47 o 
  -3   3  12        1.09       -2.13      4.03 o 
  -2   3  12        4.10       -0.22      3.85 o 
  -1   3  12      160.87      120.47      6.75 o 
   0   3  12      132.38      123.01      8.54 o 
   1   3  12       10.20       13.32      4.62 o 
   2   3  12       60.06       60.12      7.88 o 
   3   3  12      126.02      125.33      9.19 o 
   4   3  12       52.17       47.43      6.64 o 
   5   3  12      265.71      245.36     13.33 o 
   6   3  12      570.95      639.93     25.94 o 
   7   3  12      390.62      366.83     17.47 o 
   8   3  12      100.81       96.03     11.66 o 
   9   3  12       41.82       49.70      9.88 o 
  10   3  12       98.21      120.34     11.02 o 
 -13   4  12        5.23        1.00      9.38 o 
 -12   4  12        6.32        2.81      7.31 o 
 -11   4  12        8.87        8.31      6.56 o 
 -10   4  12       14.92       17.10      6.68 o 
  -9   4  12        0.26        9.02      5.67 o 
  -8   4  12       34.38       55.95      7.94 o 
  -7   4  12      271.41      261.55     14.54 o 
  -6   4  12       42.74       35.61      6.84 o 
  -5   4  12       48.56       41.13      6.84 o 
  -4   4  12        0.21        1.50      7.69 o 
  -3   4  12       51.54       48.22      6.33 o 
  -2   4  12       37.22       26.99      4.16 o 
  -1   4  12       91.60       96.63      6.32 o 
   0   4  12        2.29        2.73      2.74 o 
   1   4  12      262.12      246.71     13.32 o 
   2   4  12        8.80        6.95      4.50 o 
   3   4  12       44.61       53.22      7.30 o 
   4   4  12        4.82        2.47      6.19 o 
   5   4  12       12.88        8.45      5.12 o 
   6   4  12        1.03       -6.03      4.93 o 
   7   4  12      312.73      319.64     16.30 o 
   8   4  12      226.15      204.01     13.61 o 
   9   4  12        0.50       -0.88      5.71 o 
  10   4  12        0.00       -1.92      5.76 o 
 -12   5  12       16.45       27.56     10.44 o 
 -11   5  12        0.10       -6.28     11.01 o 
 -10   5  12        0.42        1.04      6.23 o 
  -9   5  12       51.13       65.64      8.85 o 
  -8   5  12       64.22       64.86      8.47 o 
  -7   5  12        0.64       -1.08      5.41 o 
  -6   5  12        6.56       11.05      5.41 o 
  -5   5  12      185.45      197.47     12.83 o 
  -4   5  12       22.07       23.45      5.81 o 
  -3   5  12       11.44        7.30      3.73 o 
  -2   5  12        2.44        2.92      3.45 o 
  -1   5  12       99.33       98.15      7.97 o 
   0   5  12        0.21        5.71      3.68 o 
   1   5  12        0.02        7.42      2.95 o 
   2   5  12       88.15       93.69      8.37 o 
   3   5  12      715.55      720.60     26.98 o 
   4   5  12      364.88      349.24     16.23 o 
   5   5  12      118.74      147.41     11.06 o 
   6   5  12       68.75       53.32      7.45 o 
   7   5  12        0.14       -3.42      5.39 o 
   8   5  12        1.17       -0.64      5.48 o 
   9   5  12       62.06       95.88     10.52 o 
  10   5  12        1.26        9.50      6.94 o 
 -12   6  12        0.23        3.99      9.86 o 
 -11   6  12        0.08      -11.34      7.56 o 
 -10   6  12        9.23       18.46      9.23 o 
  -9   6  12       19.98       23.75      8.65 o 
  -8   6  12        3.00        3.16      5.99 o 
  -7   6  12      267.05      313.52     33.88 o 
  -6   6  12        2.94        1.02      5.21 o 
  -5   6  12        0.33        2.58      5.28 o 
  -4   6  12        1.80        3.35      5.02 o 
  -3   6  12      131.36      154.03      8.57 o 
  -2   6  12      259.77      278.31     11.43 o 
  -1   6  12       13.76       15.69      5.46 o 
   0   6  12       18.61       16.10      4.26 o 
   1   6  12      144.72      136.06      9.76 o 
   2   6  12       75.24       73.11     12.32 o 
   3   6  12        0.12        1.42      4.56 o 
   4   6  12      209.11      232.55     13.50 o 
   5   6  12       92.62       90.87      9.31 o 
   6   6  12        2.80        2.75      5.32 o 
   7   6  12       47.62       58.39     10.03 o 
   8   6  12        0.13        5.35      6.15 o 
   9   6  12        0.45       -5.44      8.15 o 
 -11   7  12        3.19      -10.04      8.59 o 
 -10   7  12        2.13      -11.01      7.34 o 
  -9   7  12        4.05       17.46      9.06 o 
  -8   7  12        2.29       13.03      7.87 o 
  -7   7  12       56.94       62.81     21.97 o 
  -6   7  12        0.00       -2.94      5.20 o 
  -5   7  12       57.64       62.04      8.38 o 
  -4   7  12      186.36      214.24     10.33 o 
  -3   7  12       55.14       66.60      6.41 o 
  -2   7  12        0.50        0.21      3.93 o 
  -1   7  12        1.28       -1.49      3.82 o 
   0   7  12       91.04       78.47      6.73 o 
   1   7  12        4.34        5.57      4.07 o 
   2   7  12       18.86       25.94      4.82 o 
   3   7  12       77.44       65.99      6.40 o 
   4   7  12        6.55        5.16      5.54 o 
   5   7  12       31.99       35.80      7.26 o 
   6   7  12       32.61       25.51     11.20 o 
   7   7  12        1.47        0.83      7.16 o 
   8   7  12       54.60       64.17     12.79 o 
 -10   8  12        0.01        1.51     14.17 o 
  -9   8  12        1.84       -2.74      8.32 o 
  -8   8  12       26.77       20.66     10.52 o 
  -7   8  12        2.01        4.06      7.45 o 
  -6   8  12       61.65       66.57     10.54 o 
  -5   8  12       13.62        5.16      6.84 o 
  -4   8  12        1.83       -2.17      4.08 o 
  -3   8  12        0.01        1.49      4.05 o 
  -2   8  12      174.81      200.24     10.14 o 
  -1   8  12       16.24       13.36      4.60 o 
   0   8  12       21.68       17.10      4.94 o 
   1   8  12       48.66       58.85      6.21 o 
   2   8  12      143.49      145.53      8.98 o 
   3   8  12        2.86        6.78      4.47 o 
   4   8  12        8.60       17.59      6.48 o 
   5   8  12       12.80        3.78      7.41 o 
   6   8  12       96.18      102.26     12.89 o 
   7   8  12       89.91       80.97     12.28 o 
   8   8  12        5.22        3.79      8.93 o 
  -9   9  12       45.13       44.49     11.18 o 
  -8   9  12        6.13        1.13      8.44 o 
  -7   9  12        2.48        0.86      7.79 o 
  -6   9  12        9.44       10.99      7.92 o 
  -5   9  12       20.27       23.73      8.24 o 
  -4   9  12        0.54       -0.08      5.01 o 
  -3   9  12       23.88       25.90      6.65 o 
  -2   9  12       32.42       39.55      5.87 o 
  -1   9  12        0.63       -1.10      4.28 o 
   0   9  12       50.13       59.67      6.58 o 
   1   9  12       18.76       11.07      4.78 o 
   2   9  12       26.44       23.18      5.19 o 
   3   9  12        3.63        0.84      5.33 o 
   4   9  12       45.13       64.76      8.01 o 
   5   9  12        8.02        3.21      7.60 o 
   6   9  12        0.02       -1.11     14.43 o 
  -8  10  12       64.08       66.63     16.43 o 
  -7  10  12       20.64       27.77     15.50 o 
  -6  10  12       32.21       35.26      9.71 o 
  -5  10  12        0.04        2.79      7.71 o 
  -4  10  12       21.85       24.40      7.55 o 
  -3  10  12        9.24        9.86      5.55 o 
  -2  10  12        1.54       -5.48      5.09 o 
  -1  10  12        0.46       -0.95      5.70 o 
   0  10  12       57.29       57.20      6.62 o 
   1  10  12        4.92        5.49      4.71 o 
   2  10  12       19.96        8.51      8.25 o 
   3  10  12        4.47        4.57      5.34 o 
   4  10  12      104.50      116.52     10.12 o 
   5  10  12        0.08       -7.65      8.00 o 
  -6  11  12        0.04       -0.79      8.40 o 
  -5  11  12        5.42       11.24      6.17 o 
  -4  11  12       14.76        8.66      6.42 o 
  -3  11  12        5.02        2.88      6.55 o 
  -2  11  12        0.24        2.64      5.41 o 
  -1  11  12       31.78       23.03      6.33 o 
   0  11  12        0.45       -2.11      6.08 o 
   1  11  12       40.16       29.24      7.61 o 
   2  11  12        1.25       -5.11      5.34 o 
   3  11  12       32.03       39.35      8.69 o 
 -13   0  13        2.24        3.09      8.78 o 
 -11   0  13       51.44       75.15     10.98 o 
  -9   0  13       23.80       24.84      7.58 o 
  -7   0  13       23.29       21.59      6.75 o 
  -5   0  13      120.32      122.30     10.75 o 
  -3   0  13       63.16       47.74     13.91 o 
  -1   0  13       84.56       97.48     17.25 o 
   1   0  13       85.42       84.47     17.33 o 
   3   0  13       24.94       25.75      8.55 o 
   5   0  13      129.66      111.78      9.87 o 
   7   0  13      204.53      228.39     14.46 o 
   9   0  13       17.62        7.58     12.49 o 
 -13   1  13       59.38       66.28      8.06 o 
 -12   1  13        1.53        0.49      5.27 o 
 -11   1  13        1.23        5.45      5.16 o 
 -10   1  13        0.02       -6.24      4.16 o 
  -9   1  13       11.65       11.19      4.80 o 
  -8   1  13        1.42       -5.66      3.77 o 
  -7   1  13        6.18        2.00      4.07 o 
  -6   1  13       27.52       25.55      7.32 o 
  -5   1  13      686.15      605.23     33.73 o 
  -4   1  13       66.98       69.94      7.09 o 
  -3   1  13      455.66      407.22     30.60 o 
  -2   1  13        0.00       -4.72      8.51 o 
  -1   1  13      119.14      104.87     12.98 o 
   0   1  13      474.16      421.13     43.50 o 
   1   1  13       79.12       65.11     10.14 o 
   2   1  13       67.95      101.21     18.72 o 
   3   1  13        3.28        0.92      4.36 o 
   4   1  13        7.42        5.06      3.52 o 
   5   1  13      178.03      205.64     17.27 o 
   6   1  13       65.41       60.88      5.80 o 
   7   1  13        7.82       13.75      5.75 o 
   8   1  13       10.40        1.98      5.50 o 
   9   1  13       14.51        4.93      6.19 o 
  10   1  13        4.00        6.25     10.93 o 
 -13   2  13        1.74        0.94      7.02 o 
 -12   2  13        0.01       -3.38      6.21 o 
 -11   2  13       26.63       44.45      8.56 o 
 -10   2  13        2.38       10.58      6.11 o 
  -9   2  13       14.04        5.39      5.58 o 
  -8   2  13        0.00        3.15      5.09 o 
  -7   2  13       21.68       16.94      4.87 o 
  -6   2  13      186.41      182.44      9.32 o 
  -5   2  13      127.27      105.95     30.71 o 
  -4   2  13        3.37        1.19      4.16 o 
  -3   2  13      254.08      209.87     17.82 o 
  -2   2  13      164.41      153.53     24.69 o 
  -1   2  13      397.43      384.43     23.82 o 
   0   2  13       58.18       40.41      6.81 o 
   1   2  13       52.49       62.55      7.38 o 
   2   2  13       41.00       40.46      6.10 o 
   3   2  13      215.16      208.64     11.87 o 
   4   2  13        1.62       -0.79      4.69 o 
   5   2  13        0.53        2.17      5.04 o 
   6   2  13       13.76       17.40      5.81 o 
   7   2  13       98.57       92.82      9.92 o 
   8   2  13        0.03       -6.05      4.97 o 
   9   2  13        0.41       -8.01      5.34 o 
  10   2  13        0.06       -6.14      6.24 o 
 -12   3  13        1.86        4.34      6.85 o 
 -11   3  13        4.14        8.52      6.80 o 
 -10   3  13       12.31       23.32      6.94 o 
  -9   3  13       25.09       23.41      6.66 o 
  -8   3  13       17.57       21.93      6.40 o 
  -7   3  13        1.54        4.43      5.48 o 
  -6   3  13       45.08       33.62      7.75 o 
  -5   3  13      132.55      155.93     12.79 o 
  -4   3  13       50.83       40.99     12.38 o 
  -3   3  13       77.53       79.82      7.56 o 
  -2   3  13       17.86       15.55      7.55 o 
  -1   3  13       95.43      101.63      8.20 o 
   0   3  13        0.22       -4.57      4.38 o 
   1   3  13        0.21        0.68      4.38 o 
   2   3  13       41.00       49.12      6.56 o 
   3   3  13        4.85        8.44      4.98 o 
   4   3  13        3.36        1.97      4.83 o 
   5   3  13      108.11       89.58      8.83 o 
   6   3  13      222.15      228.69     13.51 o 
   7   3  13        2.21        8.25      5.54 o 
   8   3  13        7.63       -0.42      5.47 o 
   9   3  13        3.23       -4.56      6.32 o 
 -12   4  13        0.84       -5.71      7.89 o 
 -11   4  13        4.42        7.20      7.26 o 
 -10   4  13        0.20        3.85      5.19 o 
  -9   4  13        4.78        1.98      6.18 o 
  -8   4  13       13.74       14.96      6.26 o 
  -7   4  13        0.95       -7.41      5.39 o 
  -6   4  13        6.85        9.74      8.64 o 
  -5   4  13        4.02        2.00      5.04 o 
  -4   4  13      108.70      124.84     10.31 o 
  -3   4  13       17.32       32.85      8.78 o 
  -2   4  13      121.09      125.29      7.33 o 
  -1   4  13       33.16       32.75      5.77 o 
   0   4  13       51.45       58.02      7.36 o 
   1   4  13        0.85       -1.86      4.33 o 
   2   4  13       27.46       32.71      6.15 o 
   3   4  13      118.04      131.35     10.20 o 
   4   4  13      106.64      121.89     10.04 o 
   5   4  13       31.14       32.22      6.96 o 
   6   4  13       10.72       17.14      6.19 o 
   7   4  13        8.23        1.76      7.63 o 
   8   4  13        8.63       15.63      6.50 o 
   9   4  13       30.58       25.69      7.71 o 
 -11   5  13        1.01      -10.73      8.44 o 
 -10   5  13        7.79        8.35      6.88 o 
  -9   5  13       33.10       48.78      8.99 o 
  -8   5  13       16.50       27.69      7.28 o 
  -7   5  13        0.03       -2.03      9.05 o 
  -6   5  13        1.62       -5.39      5.40 o 
  -5   5  13        1.25        0.70      4.95 o 
  -4   5  13      261.24      272.67     14.94 o 
  -3   5  13       48.00       48.81      7.97 o 
  -2   5  13      252.03      202.40     46.71 o 
  -1   5  13        6.38       10.86      3.32 o 
   0   5  13        0.02       -1.38      6.21 o 
   1   5  13       13.20       12.56      5.11 o 
   2   5  13      206.93      238.89     13.31 o 
   3   5  13       10.94       10.93      5.63 o 
   4   5  13        0.01        0.31      4.97 o 
   5   5  13      322.76      329.87     16.61 o 
   6   5  13        2.34       -1.76      5.40 o 
   7   5  13       60.86       75.81      9.35 o 
   8   5  13       20.75       24.66      7.40 o 
   9   5  13       31.95       30.58      8.21 o 
 -11   6  13        2.35       -2.42      8.50 o 
 -10   6  13       30.86       29.18      9.90 o 
  -9   6  13        2.91       -2.50      6.36 o 
  -8   6  13       24.62       23.37      7.22 o 
  -7   6  13        1.78       -1.36      6.99 o 
  -6   6  13       31.46       45.09      7.59 o 
  -5   6  13        0.08       -2.34      5.21 o 
  -4   6  13       50.18       51.29      7.68 o 
  -3   6  13       38.20       45.26      5.55 o 
  -2   6  13      108.79      138.19      9.82 o 
  -1   6  13       13.89       19.50      4.71 o 
   0   6  13       50.69       20.06      7.58 o 
   1   6  13       14.33       10.66      5.36 o 
   2   6  13       18.39       25.64      6.12 o 
   3   6  13       63.95       54.88      7.65 o 
   4   6  13        9.60       20.82      6.17 o 
   5   6  13       63.64       59.26      8.80 o 
   6   6  13       90.30      105.82     10.48 o 
   7   6  13       42.46       39.88      8.93 o 
   8   6  13        1.03       -6.08      6.28 o 
 -10   7  13        5.42       11.47      9.01 o 
  -9   7  13       61.22       77.56     12.47 o 
  -8   7  13       20.21       32.55     10.17 o 
  -7   7  13        0.34       -0.45      7.14 o 
  -6   7  13       29.13       20.04      7.04 o 
  -5   7  13       63.53       62.99      8.93 o 
  -4   7  13       27.47       36.07      7.33 o 
  -3   7  13        1.10       -3.07      3.84 o 
  -2   7  13       40.40       43.24      5.67 o 
  -1   7  13      104.61      106.20      7.79 o 
   0   7  13       48.07       50.54      6.12 o 
   1   7  13        7.85        5.58      5.40 o 
   2   7  13        1.79        2.99      5.55 o 
   3   7  13        1.60        8.81      5.75 o 
   4   7  13        7.83       12.42      6.17 o 
   5   7  13      133.54      125.87     11.12 o 
   6   7  13        0.31       -0.25      6.15 o 
   7   7  13        1.22        7.43      8.46 o 
  -9   8  13        0.71       -7.20      7.56 o 
  -8   8  13        3.26      -11.30      7.82 o 
  -7   8  13        1.90       -4.19      7.00 o 
  -6   8  13        4.11        2.36      6.90 o 
  -5   8  13        0.55       18.21      8.02 o 
  -4   8  13       11.45       17.10      5.10 o 
  -3   8  13       68.68       68.36      6.86 o 
  -2   8  13        3.22        6.10      4.52 o 
  -1   8  13       44.68       43.04      5.87 o 
   0   8  13       46.00       49.85      6.16 o 
   1   8  13        0.40       -2.55      4.33 o 
   2   8  13       80.73       94.09      9.46 o 
   3   8  13        2.96       -3.38      5.94 o 
   4   8  13        0.41        2.75      5.96 o 
   5   8  13       76.30       62.89     10.99 o 
   6   8  13       12.42       11.66      8.71 o 
  -8   9  13        3.07       12.33      9.95 o 
  -7   9  13        2.92        1.96      7.92 o 
  -6   9  13        2.48        5.55      7.55 o 
  -5   9  13        0.04        2.00      7.65 o 
  -4   9  13        0.87       -0.27      5.07 o 
  -3   9  13      221.51      306.66     44.52 o 
  -2   9  13        0.06       -4.34      4.60 o 
  -1   9  13        0.07       -2.91      4.33 o 
   0   9  13        0.89       10.84      4.73 o 
   1   9  13       15.98       24.14      5.56 o 
   2   9  13        8.45        9.16      5.96 o 
   3   9  13      124.42      124.65     13.38 o 
   4   9  13       16.86       13.25      8.47 o 
   5   9  13       55.32       68.68     12.10 o 
  -6  10  13        0.14       -1.08      7.86 o 
  -5  10  13       42.40       48.93     10.69 o 
  -4  10  13       13.01       12.96      6.04 o 
  -3  10  13       58.92       69.93     11.93 o 
  -2  10  13        2.44        3.09      5.36 o 
  -1  10  13       13.31       19.56      5.98 o 
   0  10  13        0.01       -5.44      4.68 o 
   1  10  13       67.56       72.80      8.39 o 
   2  10  13       70.89       81.12      9.03 o 
   3  10  13       16.88       15.95      8.36 o 
  -3  11  13       49.64       58.18      8.00 o 
  -2  11  13        9.06       10.60      5.82 o 
  -1  11  13        5.44        7.83      7.14 o 
   0  11  13       80.47       89.69     10.32 o 
 -12   0  14        8.68       17.14      8.68 o 
 -10   0  14        4.06       -6.61      7.66 o 
  -8   0  14        6.78        1.79      6.01 o 
  -6   0  14        0.00        0.45      9.67 o 
  -4   0  14       19.81       28.03     12.34 o 
  -2   0  14       14.26       10.78     11.01 o 
   0   0  14      118.63       72.80     16.51 o 
   2   0  14      216.45      220.70     28.03 o 
   4   0  14        5.48       -0.59      5.36 o 
   6   0  14       38.70       45.83      7.68 o 
   8   0  14       37.35       32.49     16.58 o 
 -12   1  14        0.00       -8.14      5.43 o 
 -11   1  14        5.22        8.60      5.42 o 
 -10   1  14       20.03       17.98      5.50 o 
  -9   1  14        9.36       15.29      5.16 o 
  -8   1  14       81.41       67.94      7.10 o 
  -7   1  14        0.35        1.15      5.31 o 
  -6   1  14       29.50       37.12      9.37 o 
  -5   1  14        0.12       -3.50      9.11 o 
  -4   1  14        0.19       -8.59      5.73 o 
  -3   1  14        1.56        9.02      7.70 o 
  -2   1  14        5.20       -1.06      6.22 o 
  -1   1  14        3.77        7.60      7.18 o 
   0   1  14       22.73       18.83      8.25 o 
   1   1  14        5.63       10.24      8.63 o 
   2   1  14       48.31       53.83      6.96 o 
   3   1  14        4.07        8.55      7.33 o 
   4   1  14       26.82       23.38      5.93 o 
   5   1  14       14.72       17.36      4.43 o 
   6   1  14       36.66       38.09      5.40 o 
   7   1  14        0.43       -4.33      5.33 o 
   8   1  14       27.51       27.53      7.31 o 
   9   1  14       24.22       28.63     16.06 o 
 -12   2  14       12.82       19.46      6.55 o 
 -11   2  14        1.43        4.26      5.42 o 
 -10   2  14        5.25        0.47      4.92 o 
  -9   2  14        8.46        9.50      5.20 o 
  -8   2  14       45.47       48.47      8.01 o 
  -7   2  14       73.67       74.28      8.69 o 
  -6   2  14       12.14       10.16      5.81 o 
  -5   2  14       19.73       13.44      7.67 o 
  -4   2  14       55.40       62.82     10.75 o 
  -3   2  14       31.93       36.54      9.11 o 
  -2   2  14        4.21        6.85      7.10 o 
  -1   2  14        1.92        3.32      6.72 o 
   0   2  14       10.93        7.86      7.69 o 
   1   2  14       71.26       75.33      7.69 o 
   2   2  14       51.59       59.23      5.74 o 
   3   2  14       22.01       20.58      5.73 o 
   4   2  14       13.54       11.15      5.42 o 
   5   2  14      164.07      207.54     14.20 o 
   6   2  14       29.13       30.62      7.09 o 
   7   2  14        9.10       13.74      6.41 o 
   8   2  14        0.13       -8.25      5.50 o 
 -11   3  14        0.37        3.53      7.96 o 
 -10   3  14        2.81        0.43      6.39 o 
  -9   3  14       31.81       27.13      7.54 o 
  -8   3  14       29.82       34.88      7.44 o 
  -7   3  14        1.76        1.34      5.55 o 
  -6   3  14        0.79        7.86      5.60 o 
  -5   3  14       64.94       66.78      8.13 o 
  -4   3  14        4.39        3.72      7.12 o 
  -3   3  14       11.96       -2.96      9.82 o 
  -2   3  14       56.96       81.71     27.81 o 
  -1   3  14      183.44      204.38     18.51 o 
   0   3  14       68.82       69.17      7.59 o 
   1   3  14      120.21      104.58      9.85 o 
   2   3  14      264.06      279.60     14.57 o 
   3   3  14       53.56       43.38      7.01 o 
   4   3  14       32.08       26.16      6.54 o 
   5   3  14      152.10      163.64     11.85 o 
   6   3  14        0.86       -2.13      5.71 o 
   7   3  14        9.88        9.17      6.41 o 
   8   3  14        1.45       -1.88      5.65 o 
 -11   4  14        8.43       21.29      8.30 o 
 -10   4  14        2.11       -1.17      7.04 o 
  -9   4  14        6.54        9.28      7.43 o 
  -8   4  14        8.79       13.16      6.65 o 
  -7   4  14       90.08       90.94     13.21 o 
  -6   4  14        3.04        3.69      5.46 o 
  -5   4  14       37.60       41.93      7.20 o 
  -4   4  14        2.43        2.13      4.80 o 
  -3   4  14       39.08       43.12     10.17 o 
  -2   4  14        1.31        0.05      7.19 o 
  -1   4  14        0.36        5.74      4.75 o 
   0   4  14       39.02       36.88      9.29 o 
   1   4  14      145.14      139.73     16.18 o 
   2   4  14        0.15       -2.64      4.81 o 
   3   4  14        7.79       14.02      5.83 o 
   4   4  14      113.04      117.63     16.65 o 
   5   4  14       32.30       22.42      6.60 o 
   6   4  14       86.38       83.92      9.57 o 
   7   4  14        3.32        0.57      6.52 o 
   8   4  14        2.74        5.72      6.45 o 
 -10   5  14        7.94       17.22      8.31 o 
  -9   5  14       64.38       78.78     11.77 o 
  -8   5  14      103.60       97.79     10.48 o 
  -7   5  14       18.11       29.42      7.32 o 
  -6   5  14        0.94        5.73      5.98 o 
  -5   5  14       47.82       37.69      7.33 o 
  -4   5  14        3.84        1.96      5.54 o 
  -3   5  14       14.18       24.69      8.55 o 
  -2   5  14        9.67        7.19      5.00 o 
  -1   5  14      105.11      108.56      9.24 o 
   0   5  14       35.05       29.10      6.23 o 
   1   5  14       75.88       74.30      9.76 o 
   2   5  14        1.99        9.59      5.49 o 
   3   5  14       64.32       49.29     10.48 o 
   4   5  14        3.11        2.09      5.75 o 
   5   5  14        0.04       -1.87      5.66 o 
   6   5  14       15.20       14.40      7.23 o 
   7   5  14       11.20       -4.40      6.70 o 
 -10   6  14       10.18       22.91     13.46 o 
  -9   6  14        0.15        1.52      7.86 o 
  -8   6  14        5.52       -0.46      6.41 o 
  -7   6  14       63.95       52.66      8.69 o 
  -6   6  14        5.58        1.97      5.83 o 
  -5   6  14        8.51       14.85      6.01 o 
  -4   6  14       13.60       15.35      6.38 o 
  -3   6  14        0.01        2.69      5.63 o 
  -2   6  14        0.38       -0.26      4.87 o 
  -1   6  14       31.32       25.47      6.01 o 
   0   6  14        1.02       -5.92      8.40 o 
   1   6  14        4.92       10.09      5.67 o 
   2   6  14        0.19       -3.38      5.43 o 
   3   6  14        0.29        3.61      5.84 o 
   4   6  14       86.30       87.11      9.79 o 
   5   6  14       27.56       25.53      7.40 o 
   6   6  14       46.34       43.14     14.26 o 
   7   6  14        0.28       -8.22      6.38 o 
  -9   7  14       11.59       10.78      9.35 o 
  -8   7  14       21.02       25.31      9.65 o 
  -7   7  14        9.18       15.43      8.68 o 
  -6   7  14       28.52       30.33      7.45 o 
  -5   7  14        0.06       -0.05      6.07 o 
  -4   7  14        0.00       12.23      6.18 o 
  -3   7  14       14.47       16.86      5.00 o 
  -2   7  14        9.04        9.68      5.39 o 
  -1   7  14       49.99       39.06     12.12 o 
   0   7  14       93.33      119.64     10.19 o 
   1   7  14       30.43       31.33      7.99 o 
   2   7  14       29.63       38.69      8.09 o 
   3   7  14        7.12        7.46      6.50 o 
   4   7  14        6.88       11.55      7.00 o 
   5   7  14        0.07       -2.99      6.28 o 
   6   7  14        6.84        3.69      6.81 o 
  -8   8  14        0.03        8.79      8.40 o 
  -7   8  14       15.95       19.84      9.52 o 
  -6   8  14       73.46       71.29     11.84 o 
  -5   8  14       22.17       14.68     12.53 o 
  -4   8  14       27.95       16.83      7.12 o 
  -3   8  14       51.11       68.00      7.18 o 
  -2   8  14        3.07       -1.06      4.51 o 
  -1   8  14        2.10        4.08      5.68 o 
   0   8  14       23.81       22.44      6.51 o 
   1   8  14       95.81       90.56      9.43 o 
   2   8  14        2.45        5.25      6.74 o 
   3   8  14      235.59      245.96     15.42 o 
   4   8  14       54.94       50.98      8.93 o 
   5   8  14        0.30        4.98      8.75 o 
  -6   9  14        0.02       -8.99      9.37 o 
  -5   9  14       12.52       17.62      8.86 o 
  -4   9  14       21.13       25.69     11.15 o 
  -3   9  14        1.90        3.36      5.33 o 
  -2   9  14        4.35       12.06      5.40 o 
  -1   9  14       21.08       25.25      5.87 o 
   0   9  14       35.48       42.98      7.70 o 
   1   9  14       80.53       82.41      9.57 o 
   2   9  14       14.75        6.02      6.75 o 
   3   9  14        3.87        7.00      8.68 o 
  -3  10  14        8.93        6.21      5.72 o 
  -2  10  14       10.66        8.19      6.01 o 
  -1  10  14        0.02       -1.84      5.61 o 
   0  10  14        6.93       13.99      6.79 o 
 -11   0  15        0.53        0.37      7.81 o 
  -9   0  15       14.77        9.67     13.68 o 
  -7   0  15       64.40       58.22     16.36 o 
  -5   0  15      102.45      121.73     20.89 o 
  -3   0  15        2.65       -8.25      9.59 o 
  -1   0  15       50.97       46.85     13.91 o 
   1   0  15        0.01       -1.49      9.96 o 
   3   0  15       35.85       74.36     18.52 o 
   5   0  15      100.13       86.32     12.42 o 
   7   0  15       23.24       55.17     17.77 o 
 -11   1  15        1.09        6.90      5.61 o 
 -10   1  15        0.22        6.93      7.64 o 
  -9   1  15       16.93       35.07      8.04 o 
  -8   1  15      187.22      154.73     17.43 o 
  -7   1  15       34.35       46.25     16.58 o 
  -6   1  15        6.78        6.88      8.06 o 
  -5   1  15        3.58        3.55     14.76 o 
  -4   1  15        4.35       -7.64      6.42 o 
  -3   1  15       21.22       12.35      7.94 o 
  -2   1  15       44.99       49.16     11.10 o 
  -1   1  15        0.00       -9.56      6.38 o 
   0   1  15        0.57        0.88      7.12 o 
   1   1  15       92.60       92.63     13.69 o 
   2   1  15        1.13        0.78      8.06 o 
   3   1  15       17.08       20.42      5.90 o 
   4   1  15      130.54      175.68     30.47 o 
   5   1  15        9.13       15.46      6.24 o 
   6   1  15        0.03       -1.77      5.53 o 
   7   1  15        3.19        0.57      6.12 o 
 -10   2  15       21.15       24.13      7.93 o 
  -9   2  15       16.81       21.97      7.62 o 
  -8   2  15       10.00       26.45     10.26 o 
  -7   2  15        0.17       -3.11      7.99 o 
  -6   2  15       18.91       17.80      9.23 o 
  -5   2  15       41.34       32.00      9.98 o 
  -4   2  15        3.08       -2.49      6.79 o 
  -3   2  15        1.03       -8.71      6.31 o 
  -2   2  15        1.37        1.44      6.84 o 
  -1   2  15        7.18       15.53      8.34 o 
   0   2  15       33.03       46.41     10.34 o 
   1   2  15        5.34       10.02      5.43 o 
   2   2  15       42.15       44.51      7.23 o 
   3   2  15       21.74       17.42      5.00 o 
   4   2  15       90.07       82.40     14.25 o 
   5   2  15        2.66        2.93      5.75 o 
   6   2  15       68.56       73.28      9.00 o 
   7   2  15        0.46        0.56      6.28 o 
 -10   3  15       29.41       52.06      9.40 o 
  -9   3  15        7.21        9.07      6.89 o 
  -8   3  15      221.36      209.37     14.62 o 
  -7   3  15        0.09        2.86      8.72 o 
  -6   3  15        3.30       -1.26     10.78 o 
  -5   3  15       19.80       24.80      9.36 o 
  -4   3  15        0.98       -0.36      7.72 o 
  -3   3  15        2.20       10.56      7.51 o 
  -2   3  15        6.43       -9.59      6.39 o 
  -1   3  15        2.10       -0.75     10.67 o 
   0   3  15        1.56        6.35      5.09 o 
   1   3  15       17.40       18.91      5.82 o 
   2   3  15       29.57       12.80      7.64 o 
   3   3  15        1.88       -4.28      5.21 o 
   4   3  15        6.45        8.60      6.31 o 
   5   3  15       89.59       73.46      9.15 o 
   6   3  15       53.48       46.44      8.39 o 
   7   3  15       17.09        9.13      7.25 o 
 -10   4  15       16.82       25.08     10.85 o 
  -9   4  15        7.58       14.77      7.65 o 
  -8   4  15       92.97       81.44     10.34 o 
  -7   4  15        0.12       -4.08      6.20 o 
  -6   4  15       20.47       31.04     10.25 o 
  -5   4  15       11.08       19.15      9.19 o 
  -4   4  15        1.97       12.72      8.58 o 
  -3   4  15        0.34        0.30      7.81 o 
  -2   4  15        0.01       -2.56      7.41 o 
  -1   4  15       15.31       -0.70      9.11 o 
   0   4  15        1.46       -2.16      6.22 o 
   1   4  15        1.41        3.00      4.32 o 
   2   4  15       31.46       14.73      7.61 o 
   3   4  15        3.35        5.81      6.03 o 
   4   4  15       12.45       12.96      7.83 o 
   5   4  15        4.95        1.09      6.48 o 
   6   4  15       10.31       11.55      6.98 o 
  -9   5  15       15.47       12.43      7.62 o 
  -8   5  15       14.55       14.53      6.90 o 
  -7   5  15       28.30       24.75      8.70 o 
  -6   5  15        0.44       -3.29      6.37 o 
  -5   5  15        0.03       -1.83      8.44 o 
  -4   5  15        2.42        2.83      8.14 o 
  -3   5  15        1.83       -7.10      6.99 o 
  -2   5  15       15.32       10.75      8.47 o 
  -1   5  15       26.71       18.40      7.58 o 
   0   5  15        2.64        4.98      6.01 o 
   1   5  15        7.30        4.44      6.21 o 
   2   5  15        4.27        1.59      6.04 o 
   3   5  15        2.79        1.30      6.02 o 
   4   5  15        6.19        5.20      6.35 o 
   5   5  15       27.43       14.86      7.16 o 
   6   5  15       32.75       35.84      8.21 o 
  -8   6  15       15.04       14.27      7.59 o 
  -7   6  15       17.21       32.21      8.29 o 
  -6   6  15       12.53       19.40     10.02 o 
  -5   6  15        2.68        1.20      8.72 o 
  -4   6  15        2.75       -3.86      8.13 o 
  -3   6  15        4.71       10.35      9.07 o 
  -2   6  15        0.50       -1.21      5.28 o 
  -1   6  15       38.94       43.74     10.24 o 
   0   6  15        0.03       -5.17      5.44 o 
   1   6  15        0.94        0.69      5.67 o 
   2   6  15        0.01        5.33      6.28 o 
   3   6  15      218.88      236.24     14.72 o 
   4   6  15       21.61       33.58      8.25 o 
   5   6  15        0.00       -0.87      6.75 o 
  -7   7  15        3.84        3.40      8.21 o 
  -6   7  15       15.78       13.82      7.90 o 
  -5   7  15        2.53        3.57      6.66 o 
  -4   7  15        1.06        1.84      8.89 o 
  -3   7  15        2.56       12.88      9.00 o 
  -2   7  15        0.14        6.35      5.59 o 
  -1   7  15       21.53       27.19      7.02 o 
   0   7  15       13.17       21.67      8.70 o 
   1   7  15      135.93      140.18     11.65 o 
   2   7  15       44.90       48.12      8.81 o 
   3   7  15       31.54       51.09      8.89 o 
   4   7  15        0.86        2.58      7.24 o 
  -6   8  15        0.11      -10.07      7.22 o 
  -5   8  15        1.81        7.69      8.36 o 
  -4   8  15       31.43       29.86      8.23 o 
  -3   8  15        3.72        6.53      6.14 o 
  -2   8  15       10.20        6.72      5.95 o 
  -1   8  15        5.01       14.30      6.21 o 
   0   8  15        6.87       -1.81      6.13 o 
   1   8  15        2.66        9.19      6.88 o 
   2   8  15        3.64       -2.78      6.89 o 
  -8   0  16        5.79       -5.80     13.01 o 
  -6   0  16      105.35      108.86     21.79 o 
  -4   0  16       46.31       34.35     14.65 o 
  -2   0  16       52.56       45.14     16.06 o 
   0   0  16      333.54      330.75     36.73 o 
   2   0  16        1.29       10.71     13.76 o 
   4   0  16      326.22      358.04     40.15 o 
   6   0  16        2.79      -10.34     13.83 o 
  -9   1  16        0.83        3.26     10.54 o 
  -8   1  16       89.98       89.91     14.90 o 
  -7   1  16        4.40       -1.79      9.35 o 
  -6   1  16        7.71       10.46      9.41 o 
  -5   1  16        3.02        2.54      8.14 o 
  -4   1  16       31.98       45.39     14.61 o 
  -3   1  16        2.92        9.79      8.79 o 
  -2   1  16       28.67       38.73     10.68 o 
  -1   1  16        2.64        9.38     11.97 o 
   0   1  16        2.29        1.87      8.72 o 
   1   1  16       31.70       27.57     10.60 o 
   2   1  16      165.04      179.73     19.59 o 
   3   1  16        0.18        6.45      9.44 o 
   4   1  16       66.76       72.92      8.77 o 
   5   1  16        3.87        3.65      6.40 o 
   6   1  16       52.17       54.92      8.88 o 
  -9   2  16        0.47       -3.61      9.89 o 
  -8   2  16       95.64       93.99     15.51 o 
  -7   2  16        0.20        4.53      9.52 o 
  -6   2  16       12.96        5.48      8.83 o 
  -5   2  16        8.87       10.67      9.15 o 
  -4   2  16        0.00       21.70      9.70 o 
  -3   2  16        0.51       10.93      8.20 o 
  -2   2  16        0.64        6.60      8.74 o 
  -1   2  16       41.05       43.37     11.07 o 
   0   2  16       57.04       66.16     12.58 o 
   1   2  16       12.68        8.33     10.86 o 
   2   2  16        3.18        2.82      7.59 o 
   3   2  16       27.00       27.79      6.94 o 
   4   2  16       94.65      127.13     22.71 o 
   5   2  16       78.64       73.08     12.88 o 
  -9   3  16        6.05       20.15     13.64 o 
  -8   3  16        5.11        5.25     10.21 o 
  -7   3  16        0.22       -4.87      9.16 o 
  -6   3  16        5.26        6.65      9.38 o 
  -5   3  16        3.61       14.75     10.00 o 
  -4   3  16        0.16       -7.41      7.88 o 
  -3   3  16       35.95       44.68     10.88 o 
  -2   3  16       26.80       17.70     10.67 o 
  -1   3  16       24.40       22.53     10.17 o 
   0   3  16       20.42       27.46     10.33 o 
   1   3  16       36.04       31.14     11.05 o 
   2   3  16        6.18        7.02      5.95 o 
   3   3  16       65.44       82.32      7.62 o 
   4   3  16       29.57       26.81      9.60 o 
   5   3  16       24.64       24.15      7.83 o 
  -8   4  16       12.73       15.72     11.33 o 
  -7   4  16       18.85       18.83     10.51 o 
  -6   4  16        0.55        7.95      8.65 o 
  -5   4  16        6.02        8.94      9.65 o 
  -4   4  16        2.77        2.64      8.25 o 
  -3   4  16        2.93        9.72      8.92 o 
  -2   4  16       17.32       14.81      9.02 o 
  -1   4  16       55.38       46.32     12.12 o 
   0   4  16        3.06        5.37      5.93 o 
   1   4  16       11.02        0.25      5.60 o 
   2   4  16       23.69       27.87      5.90 o 
   3   4  16       34.27       18.99      7.12 o 
   4   4  16       14.25       13.48      7.11 o 
   5   4  16      156.27      176.52     13.48 o 
  -7   5  16        9.66       12.13     10.62 o 
  -6   5  16        0.14        6.05      9.71 o 
  -5   5  16        5.74        6.54      9.35 o 
  -4   5  16        7.48       10.90      9.13 o 
  -3   5  16       34.85       58.73     29.11 o 
  -2   5  16        0.23        1.98      8.93 o 
  -1   5  16       19.03       19.10      9.81 o 
   0   5  16        1.07       -1.72      6.11 o 
   1   5  16       90.28       94.45     11.55 o 
   2   5  16        5.30        0.38      6.54 o 
   3   5  16       31.77       42.86      8.63 o 
   4   5  16        0.03       -6.62      6.59 o 
  -6   6  16        0.12       -8.44      9.48 o 
  -5   6  16       20.03       24.86     15.50 o 
  -4   6  16       31.55       19.99     10.64 o 
  -3   6  16        0.80        4.06      9.54 o 
  -2   6  16        8.02        7.86      9.16 o 
  -1   6  16       21.21       26.38      7.54 o 
   0   6  16       28.22       23.19      7.47 o 
   1   6  16        2.50        9.08      7.04 o 
   2   6  16       58.06       53.05      8.99 o 
   3   6  16        2.79        6.60      7.38 o 
  -4   7  16        1.07        8.05     10.30 o 
  -3   7  16        0.28       -8.40      8.90 o 
  -2   7  16        6.37       17.46      6.66 o 
  -1   7  16        2.88        0.70      6.26 o 
   0   7  16       10.08       15.11      7.16 o 
   1   7  16        6.78       -0.54      6.92 o 
  -7   0  17      114.23      143.51     26.55 o 
  -5   0  17        0.38      -12.94     12.72 o 
  -3   0  17       60.11       53.09     18.22 o 
  -1   0  17       45.19       38.82     16.81 o 
   1   0  17        2.33       15.32     15.02 o 
   3   0  17       82.59       54.51     17.92 o 
  -7   1  17       36.09       43.93     12.84 o 
  -6   1  17        2.49        1.48      9.91 o 
  -5   1  17       92.38       59.79     13.57 o 
  -4   1  17        1.32        8.41      9.82 o 
  -3   1  17        3.00       -6.08     13.20 o 
  -2   1  17       24.04       13.62     10.35 o 
  -1   1  17       21.68        9.08     10.22 o 
   0   1  17       15.07        7.53      9.90 o 
   1   1  17        5.97        2.11      9.53 o 
   2   1  17        0.33       -5.46      9.07 o 
   3   1  17       13.37       18.06     10.14 o 
   4   1  17        9.26       16.69     11.44 o 
  -7   2  17       62.98       60.88     13.86 o 
  -6   2  17        1.07        7.21     10.32 o 
  -5   2  17        4.60        4.58      9.84 o 
  -4   2  17        9.26        9.78     10.67 o 
  -3   2  17       73.41       75.99     14.00 o 
  -2   2  17       25.91        4.18      9.30 o 
  -1   2  17       24.49       28.92     19.37 o 
   0   2  17        0.58        9.26      9.56 o 
   1   2  17       33.03       38.20     16.99 o 
   2   2  17        3.98       -3.27      9.55 o 
   3   2  17       10.98        0.88      6.62 o 
  -6   3  17        4.56        4.79     10.54 o 
  -5   3  17       26.79       21.74     10.45 o 
  -4   3  17        1.13       -4.57      8.29 o 
  -3   3  17       14.48       17.48     16.25 o 
  -2   3  17        1.79       -5.81     15.47 o 
  -1   3  17        0.10        3.86      9.56 o 
   0   3  17        0.36      -12.30      8.80 o 
   1   3  17       12.12        7.03     10.04 o 
   2   3  17        2.51        2.30      6.45 o 
   3   3  17       15.52       11.13      9.66 o 
  -6   4  17        0.17       -8.67     14.35 o 
  -5   4  17        0.24        6.87      9.68 o 
  -4   4  17       25.55       21.73     10.83 o 
  -3   4  17        0.00        0.68      9.24 o 
  -2   4  17        5.36       26.01     11.83 o 
  -1   4  17        1.07        5.91      9.27 o 
   0   4  17        4.79        6.10     10.18 o 
   1   4  17        4.16        2.42      6.37 o 
   2   4  17       21.33        8.08      7.27 o 
  -4   5  17       11.98       26.54     11.48 o 
  -3   5  17        4.65       18.11     10.74 o 
  -2   5  17        1.07       -7.75      9.84 o 
  -1   5  17        3.58       10.01     10.28 o 
   0   5  17       32.50       32.24      8.29 o 
  -4   0  18        2.23       26.47     17.47 o 
  -2   0  18       12.45        9.89     16.06 o 
   0   0  18       18.55       23.79     18.59 o 
  -4   1  18        2.69       -3.78     23.01 o 
  -3   1  18        0.04        5.45     11.12 o 
  -2   1  18       16.77       14.68     11.62 o 
  -1   1  18        0.00        8.26     10.89 o 
   0   1  18       28.11       28.04     12.41 o 
  -3   2  18        0.07       11.78     10.58 o 
  -2   2  18        1.39       -5.02      9.90 o 
  -1   2  18        1.66        3.40     10.31 o 
                                                 
